# Supplementary material for: The transcription factor Maf-S regulates metabolic resistance to insecticides in the malaria vector Anopheles gambiae
Source: BMC Genomics. 2017 Aug 30;18:669. doi: 10.1186/s12864-017-4086-7 (PMC5577768; doi:10.1186/s12864-017-4086-7)
Supplement: Supplementary file 2 — Information on microarray data sets from insecticide resistant populations. Population name represents the area from which the strain was sampled in addition to insecticide exposure, where relevant. Country of origin, species, susceptible reference strain and paper reference are also given. (XLSX 10 kb) [file 12864_2017_4086_MOESM2_ESM.xlsx]

## Sheet: Sheet1
Table S1: Information on microarray data sets from insecticide resistant populations. Population name represents the area from which the strain was sampled in addition to insecticide exposure, where relevant. Country of origin, species, susceptible reference strain and paper reference are also given.
Population	Correlation Name	Exposure Status	Country	Species	Susceptible Population	Reference	Accession Numbers
Bioko	Bioko(1)	Deltamethrin	Equatorial Guinea	An. coluzzii	N'Gousso	(Hemingway et al., 2013)	VectorBase
Bioko	Bioko(2)	Unexposed	Equatorial Guinea	An. coluzzii	N'Gousso	(Hemingway et al., 2013)	VectorBase
DSSBA	DSSBA(1)	DDT	Burkina Faso	An. arabiensis	Moz	(Jones et al., 2012)	E-MTAB-1224
DSSBA	DSSBA(2)	Unexposed	Burkina Faso	An. arabiensis	Moz	(Jones et al., 2012)	E-MTAB-1224
VK7 2011	VK7(1)	Unexposed	Burkina Faso	An. coluzzii	Mali	(Toé et al., 2015)	E-MTAB-2859
VK7 2011	VK7(2)	Deltamethrin	Burkina Faso	An. coluzzii	Mali	(Toé et al., 2015)	E-MTAB-2859
Yaoundé	Youande(1)	Unexposed	Cameroon	An. coluzzii	N'Gousso	(Tene et al., 2013)	VectorBase
Kitwe	Kitwe	Deltamethrin	Zambia	An. gambiae	Kisumu	(Thomsen et al., 2014)	See paper
Bouake	Bouake	Deltamethrin	Côte D'Ivoire	An. coluzzii	N'Gousso	(Toé et al., 2015)	E-MTAB-3212
M'Be	M'Be	Deltamethrin	Côte D'Ivoire	An. coluzzii	N'Gousso	(Toé et al., 2015)	E-MTAB-3211
Tiassalé	Tiassale	Deltamethrin	Côte D'Ivoire	An. coluzzii	N'Gousso	(Toé et al., 2015)	E-MTAB-3210
VK6	VK6	Unexposed	Burkina Faso	An. coluzzii	N'Gousso	(Kwiatkowska et al., 2013)	E-MTAB-1083
VK7	VK7(3)	Unexposed	Burkina Faso	An. coluzzii	N'Gousso	Toé, Unpublished data
Youandé	Youande(2)	Deltamethrin	Cameroon	An. coluzzii	N'Gousso	(Tene et al., 2013)	VectorBase
Youandé	Youande(3)	Deltamethrin	Cameroon	An. coluzzii	N'Gousso	(Tene et al., 2013)	VectorBase
Jinja	Jinja(1)	Unexposed	Uganda	An. arabiensis	Dongola	(Mawejje et al., 2013)	E-MTAB-1873
Jinja	Jinja(2)	Permethrin	Uganda	An. arabiensis	Dongola	(Mawejje et al., 2013)	E-MTAB-1873
Jinja	Jinja(3)	Unexposed	Uganda	An. arabiensis	Moz	(Mawejje et al., 2013)	E-MTAB-1873
Jinja	Jinja(4)	Permethrin	Uganda	An. arabiensis	Moz	(Mawejje et al., 2013)	E-MTAB-1873
Pemba	Pemba(1)	Unexposed	Tanzania	An. arabiensis	Dar	(Jones et al., 2013)	E-MTAB-2074
Pemba	Pemba(2)	Lambda-Cyhalothrin	Tanzania	An. arabiensis	Dar	(Jones et al., 2013)	E-MTAB-2074
VK7 2012	VK7(4)	Deltamethrin	Burkina Faso	An. coluzzii	N'Gousso	(Toé et al., 2015)	E-MTAB-2875
Tengrela	Tengrela(1)	Unexposed	Burkina Faso	An. coluzzii	N'Gousso	(Toé et al., 2015)	E-MTAB-2875
VK7 2012	VK7(5)	Deltamethrin	Burkina Faso	An. coluzzii	Mali	(Toé et al., 2015)	E-MTAB-2875
Tengrela	Tengrela(2)	Unexposed	Burkina Faso	An. coluzzii	Mali	(Toé et al., 2015)	E-MTAB-2875
Wad Medani	Wad Medani	Permethrin	Sudan	An. arabiensis	Dongola	(Abdalla et al., 2014)	E-MEXP-3656
N'Dja	N'Dja	Permethrin	Chad	An. arabiensis	Moz	(Witzig, 2012)	University of Liverpool thesis
