# Supplementary material for: The transcription factor Maf-S regulates metabolic resistance to insecticides in the malaria vector Anopheles gambiae
Source: BMC Genomics. 2017 Aug 30;18:669. doi: 10.1186/s12864-017-4086-7 (PMC5577768; doi:10.1186/s12864-017-4086-7)
Supplement: Supplementary file 4 — Co-correlated transcripts for each of cnc, Maf-S and Keap1. Gene ID and associated description for all co-correlated transcripts (±0.8) for each gene in the Maf-S-cnc-Keap1 pathway. Correlation was computed via a correlation matrix in R using the microarray datasets in Additional file 2: Table S1. (XLSX 19 kb) [file 12864_2017_4086_MOESM4_ESM.xlsx]

## Sheet: Co-correlated transcripts
Table S2: Co-correlated transcripts for each of cnc, Maf-S and Keap1. Gene ID and associated description for all co-correlated transcripts (±0.8) for each gene in the Maf-S-cnc-Keap1 pathway. Correlation was computed via a correlation matrix in R using the microarray datasets in Table S1.
Maf-S
Identifier	Gene description	Correlation
AGAP001297	solute carrier family 25	0.881
AGAP001995	20S proteasome subunit alpha 2	0.803
AGAP003146	RalA-binding protein 1	-0.84
AGAP003320	Unknown	0.825
AGAP004164	GSTD1	0.839
AGAP004382	GSTD3	0.819
AGAP006662	Unknown	-0.88
AGAP007504	ABCA3	0.836
AGAP007589	UGT306A2	0.835
AGAP008212	CYP6M2	0.816
AGAP008358	CYP4H17	0.805
AGAP011749	Unknown	0.823
AGAP011892	Required for meiotic nuclear division 5 homolog A	0.817
AGAP011911	F-box protein 39	0.8
Keap1
Identifier	Gene description	Correlation
AGAP011824	thioredoxin peroxidase	0.808
AGAP001552	Juvenile hormone-inducible protein	0.825
AGAP007998	Mitochondrial Rho GTPase 2	0.814
Cnc
Identifier	Gene description	Correlation
AGAP000029	E1A/CREB-binding protein [Source:VB External Description;Acc:AGAP000029]	0.911
AGAP000054	protein scribble [Source:VB External Description;Acc:AGAP000054]	0.831
AGAP000104		0.806
AGAP000235	Thymosin [Source:VB External Description;Acc:AGAP000235]	0.88
AGAP000249	mannosyl-glycoprotein endo-beta-N-acetylglucosaminidase [Source:VB External Description;Acc:AGAP000249]	0.839
AGAP000255	disks large protein 1 [Source:VB External Description;Acc:AGAP000255]	0.917
AGAP000317		0.848
AGAP000334		0.811
AGAP000368	PI-3-kinase-related kinase SMG-1 [Source:VB External Description;Acc:AGAP000368]	0.855
AGAP000392	synaptobrevin homolog YKT6 [Source:VB External Description;Acc:AGAP000392]	0.806
AGAP000399	squid [Source:VB External Description;Acc:AGAP000399]	0.914
AGAP000410	histone deacetylase 4/5 [Source:VB External Description;Acc:AGAP000410]	0.862
AGAP000433	Ras-related protein Rab-39B [Source:VB External Description;Acc:AGAP000433]	0.854
AGAP000453		0.807
AGAP000461	Odz, odd Oz/ten-m homolog 2 (Drosophila) [Source:VB External Description;Acc:AGAP000461]	0.824
AGAP000468		0.855
AGAP000483	Inositol polyphosphate-5-phosphatase F [Source:VB External Description;Acc:AGAP000483]	0.807
AGAP000562	Moesin/ezrin/radixin homolog 1 [Source:VB External Description;Acc:AGAP000562]	0.899
AGAP000646	Myc proto-oncogene protein [Source:VB External Description;Acc:AGAP000646]	0.807
AGAP000668	bromodomain adjacent to zinc finger domain protein 1A [Source:VB External Description;Acc:AGAP000668]	0.811
AGAP000707		0.82
AGAP000787	E3 ubiquitin-protein ligase NEDD4 [Source:VB External Description;Acc:AGAP000787]	0.816
AGAP000829	calpain-15 [Source:VB External Description;Acc:AGAP000829]	0.803
AGAP000885	aminopeptidase N [Source:VB External Description;Acc:AGAP000885]	0.834
AGAP000904		0.825
AGAP000992		0.805
AGAP001043	Armadillo segment polarity protein [Source:VB Community Annotation;Acc:AGAP001043]	0.863
AGAP001187	homeobox protein cut-like [Source:VB External Description;Acc:AGAP001187]	0.875
AGAP001272		0.873
AGAP001394	synaptosomal-associated protein, 23kDa [Source:VB External Description;Acc:AGAP001394]	0.919
AGAP001419		0.83
AGAP001535	histone-lysine N-methyltransferase ASH1L [Source:VB External Description;Acc:AGAP001535]	0.822
AGAP001548	Stress-associated endoplasmic reticulum protein 2 [Source:VB External Description;Acc:AGAP001548]	0.816
AGAP001570	microtubule-associated protein tau [Source:VB External Description;Acc:AGAP001570]	0.81
AGAP001581		0.844
AGAP001611	diphosphomevalonate decarboxylase [Source:VB External Description;Acc:AGAP001611]	-0.84
AGAP001639	polyA-binding protein interacting protein [Source:VB External Description;Acc:AGAP001639]	0.805
AGAP001907		0.832
AGAP001936	phosphatidylinositol phospholipase C, beta [Source:VB External Description;Acc:AGAP001936]	0.833
AGAP002149		0.851
AGAP002272	ankyrin [Source:VB External Description;Acc:AGAP002272]	0.846
AGAP002317	amylase [Source:VB Community Annotation;Acc:AGAP002317]	0.849
AGAP002354	EVI5-like protein [Source:VB External Description;Acc:AGAP002354]	0.89
AGAP002369	vesicular acetylcholine transporter [Source:VB External Description;Acc:AGAP002369]	0.831
AGAP002424	Sema domain, seven thrombospondin repeats (type 1 and type 1-like), transmembrane domain [Source:VB External Description;Acc:AGAP002424]	0.866
AGAP002458		0.899
AGAP002644	phospholipid-translocating ATPase [Source:VB External Description;Acc:AGAP002644]	0.805
AGAP002649		0.849
AGAP002858	sodium/potassium-transporting ATPase subunit alpha [Source:VB External Description;Acc:AGAP002858]	0.835
AGAP003089	ATP-dependent RNA helicase [Source:VB External Description;Acc:AGAP003089]	-0.8
AGAP003133	E3 ubiquitin-protein ligase NEDD4 [Source:VB External Description;Acc:AGAP003133]	0.866
AGAP003193	GPN-loop GTPase [Source:VB External Description;Acc:AGAP003193]	-0.82
AGAP003293	Poly(A) RNA polymerase, mitochondrial [Source:VB External Description;Acc:AGAP003293]	0.816
AGAP003312		0.906
AGAP003386		0.886
AGAP003402		0.807
AGAP003498		0.847
AGAP003643	ubiquitin carboxyl-terminal hydrolase 34 [Source:VB External Description;Acc:AGAP003643]	0.845
AGAP003924		0.83
AGAP004033		0.926
AGAP004066	neurexin [Source:VB External Description;Acc:AGAP004066]	0.872
AGAP004106		0.825
AGAP004117	G protein-coupled receptor kinase [Source:VB External Description;Acc:AGAP004117]	0.835
AGAP004138		-0.82
AGAP004179	EF-hand domain family, member A1 [Source:VB External Description;Acc:AGAP004179]	-0.8
AGAP004221		0.802
AGAP004223	putative serotonin 5HT-7 receptor [Source:VB Community Annotation;Acc:AGAP004223]	0.916
AGAP004268	UDP-glucuronate decarboxylase [Source:VB External Description;Acc:AGAP004268]	-0.84
AGAP004287		0.842
AGAP004320	Dedicator of cytokinesis protein 1 [Source:VB External Description;Acc:AGAP004320]	0.817
AGAP004403	myosin I [Source:VB External Description;Acc:AGAP004403]	0.841
AGAP004440	spectrin beta [Source:VB External Description;Acc:AGAP004440]	0.816
AGAP004446		0.814
AGAP004597	guanosine-3',5'-bis(diphosphate) 3'-pyrophosphohydrolase [Source:VB External Description;Acc:AGAP004597]	0.828
AGAP004604		0.801
AGAP004732		0.85
AGAP004865	protein N-terminal glutamine amidohydrolase [Source:VB External Description;Acc:AGAP004865]	0.845
AGAP004885	CDGSH iron sulfur domain-containing protein 3, mitochondrial [Source:VB External Description;Acc:AGAP004885]	-0.81
AGAP004889	ubiquitin-conjugating enzyme (huntingtin interacting protein 2) [Source:VB External Description;Acc:AGAP004889]	-0.82
AGAP005042		0.822
AGAP005162	dystroglycan 1 [Source:VB External Description;Acc:AGAP005162]	0.803
AGAP005173	Px serine/threonine kinase [Source:VB External Description;Acc:AGAP005173]	0.821
AGAP005186		0.902
AGAP005245		0.88
AGAP005322	serine/threonine-protein kinase SRPK1 [Source:VB External Description;Acc:AGAP005322]	0.87
AGAP005381	hexosaminidase [Source:VB External Description;Acc:AGAP005381]	0.903
AGAP005411		0.947
AGAP005440		0.846
AGAP005449	E3 ubiquitin-protein ligase CBL [Source:VB External Description;Acc:AGAP005449]	0.815
AGAP005471		0.942
AGAP005505	RNA-binding protein 45 [Source:VB External Description;Acc:AGAP005505]	0.855
AGAP005507	synaptic vesicle-associated integral membrane protein [Source:VB External Description;Acc:AGAP005507]	0.863
AGAP005619		0.853
AGAP005644	Neurotactin [Source:VB External Description;Acc:AGAP005644]	0.894
AGAP005648		0.812
AGAP005711	clock [Source:VB Community Annotation;Acc:AGAP005711]	0.805
AGAP005721	chondroitin 4-sulfotransferase [Source:VB External Description;Acc:AGAP005721]	0.803
AGAP005765		0.886
AGAP005779		0.819
AGAP005803		0.813
AGAP005996	cuticular protein RR-1 family (CPR21) [Source:VB Community Annotation;Acc:AGAP005996]	0.833
AGAP006048	CYP4J5	-0.85
AGAP006176		0.819
AGAP006271		0.804
AGAP006363	vitamin K-dependent gamma-carboxylase [Source:VB External Description;Acc:AGAP006363]	0.827
AGAP006590	T-lymphoma invasion and metastasis-inducing protein 1 [Source:VB External Description;Acc:AGAP006590]	0.842
AGAP006592		0.851
AGAP006634	Semaphorin-2A [Source:VB External Description;Acc:AGAP006634]	0.803
AGAP006668	squid [Source:VB External Description;Acc:AGAP006668]	0.866
AGAP006771	eiger [Source:VB External Description;Acc:AGAP006771]	0.824
AGAP006811		0.883
AGAP007106	ubiquitin carboxyl-terminal hydrolase 47 [Source:VB External Description;Acc:AGAP007106]	0.864
AGAP007108	multiple PDZ domain protein [Source:VB External Description;Acc:AGAP007108]	0.87
AGAP007110	protein vein [Source:VB External Description;Acc:AGAP007110]	0.842
AGAP007175	phosphatidate cytidylyltransferase [Source:VB External Description;Acc:AGAP007175]	0.815
AGAP007181	supervillin [Source:VB External Description;Acc:AGAP007181]	0.846
AGAP007185		0.801
AGAP007251	Late trypsin [Source:VB External Description;Acc:AGAP007251]	0.872
AGAP007294	inhibitor of apoptosis (IAP1) [Source:VB Community Annotation;Acc:AGAP007294]	0.813
AGAP007494	flotillin [Source:VB External Description;Acc:AGAP007494]	0.873
AGAP007532	vinculin [Source:VB External Description;Acc:AGAP007532]	0.865
AGAP007535		0.82
AGAP007543	thioredoxin peroxidase [Source:VB Community Annotation;Acc:AGAP007543]	-0.83
AGAP007606		0.801
AGAP007620	DnaJ homolog subfamily C member 5 [Source:VB External Description;Acc:AGAP007620]	0.813
AGAP007657	syndecan 2 [Source:VB External Description;Acc:AGAP007657]	0.927
AGAP007723	Guanine nucleotide exchange factor DBS [Source:VB External Description;Acc:AGAP007723]	0.879
AGAP007771		0.904
AGAP007809		0.889
AGAP007864	F-actin capping protein subunit beta [Source:VB External Description;Acc:AGAP007864]	0.842
AGAP008046	protein kinase C and casein kinase substrate in neurons 2 protein [Source:VB External Description;Acc:AGAP008046]	0.886
AGAP008078	DET1- and DDB1-associated protein 1 [Source:VB External Description;Acc:AGAP008078]	0.807
AGAP008089		0.827
AGAP008149	protein phosphatase 1B (formerly 2C) [Source:VB External Description;Acc:AGAP008149]	0.878
AGAP008320	Sidestep protein [Source:VB External Description;Acc:AGAP008320]	0.832
AGAP008354	Janus kinase 2 [Source:VB External Description;Acc:AGAP008354]	0.869
AGAP008409		0.865
AGAP008471		0.872
AGAP008473		0.807
AGAP008504		0.817
AGAP008529		0.905
AGAP008573		0.834
AGAP008610		0.825
AGAP008675		0.881
AGAP008814	transcription factor 4/12 [Source:VB External Description;Acc:AGAP008814]	0.868
AGAP008851	E3 ubiquitin-protein ligase mind-bomb [Source:VB External Description;Acc:AGAP008851]	0.88
AGAP008859		0.821
AGAP008865		0.904
AGAP008902		0.832
AGAP008916	60S ribosomal protein L7 [Source:VB Community Annotation;Acc:AGAP008916]	0.873
AGAP008969	Cyclin-Y [Source:VB External Description;Acc:AGAP008969]	0.84
AGAP009071		0.815
AGAP009126	protein expanded [Source:VB External Description;Acc:AGAP009126]	0.839
AGAP009167		0.863
AGAP009424		0.802
AGAP009439	Membrane protein GNA1220 [Source:VB External Description;Acc:AGAP009439]	-0.83
AGAP009475		0.812
AGAP009511	E3 ubiquitin-protein ligase HECTD1 [Source:VB External Description;Acc:AGAP009511]	0.869
AGAP009521		0.877
AGAP009533		0.873
AGAP009549		0.901
AGAP009557		0.9
AGAP009566	zinc finger protein 271 [Source:VB External Description;Acc:AGAP009566]	0.828
AGAP009625		-0.81
AGAP009645	apoptosis inhibitor [Source:VB External Description;Acc:AGAP009645]	0.903
AGAP009667	taxilin gamma [Source:VB External Description;Acc:AGAP009667]	0.831
AGAP009672		0.869
AGAP009726		0.913
AGAP009739	Vacuolar protein sorting 52 homolog [Source:VB External Description;Acc:AGAP009739]	-0.8
AGAP009791	membrane metallo-endopeptidase-like 1 [Source:VB External Description;Acc:AGAP009791]	0.821
AGAP009836		-0.8
AGAP009860		0.842
AGAP009914	nuclear distribution protein NudE [Source:VB External Description;Acc:AGAP009914]	0.855
AGAP009937	ankyrin [Source:VB External Description;Acc:AGAP009937]	0.894
AGAP009983	Bhlh factor math6 [Source:VB External Description;Acc:AGAP009983]	0.866
AGAP010084		0.854
AGAP010357		0.825
AGAP010607		0.879
AGAP010682		0.85
AGAP010697		0.855
AGAP010780		0.842
AGAP010840		0.877
AGAP010843		0.802
AGAP010910	phosphatidylinositol glycan, class Z [Source:VB External Description;Acc:AGAP010910]	-0.82
AGAP010925	eukaryotic translation initiation factor 2-alpha kinase 1 [Source:VB External Description;Acc:AGAP010925]	-0.8
AGAP011062	Hemoglobin (Heterodimeric) [Source:VB External Description;Acc:AGAP011062]	0.835
AGAP011079		0.956
AGAP011111		0.896
AGAP011192	histone-lysine N-methyltransferase MLL3 [Source:VB External Description;Acc:AGAP011192]	0.874
AGAP011209		0.827
AGAP011273		0.844
AGAP011297		0.9
AGAP011543		0.864
AGAP011662		0.957
AGAP011673		-0.81
AGAP011692		0.902
AGAP011738		0.82
AGAP011751	Sorting nexin-33 [Source:VB External Description;Acc:AGAP011751]	0.849
AGAP011849	platelet-activating factor acetylhydrolase IB subunit alpha [Source:VB External Description;Acc:AGAP011849]	0.847
AGAP011872	ubiquitin-activating enzyme E1 [Source:VB External Description;Acc:AGAP011872]	0.816
AGAP011890	mitogen-activated protein kinase-activated protein kinase 2 [Source:VB External Description;Acc:AGAP011890]	0.924
AGAP011909		0.934
AGAP011963		0.846
AGAP012068	calpain, invertebrate [Source:VB External Description;Acc:AGAP012068]	0.81
AGAP012088	stromal membrane-associated protein [Source:VB External Description;Acc:AGAP012088]	0.954
AGAP012179		0.81
AGAP012185	erythrocyte membrane protein band 4.1 [Source:VB External Description;Acc:AGAP012185]	0.836
AGAP012209		0.91
AGAP012230	Amyrel [Source:VB External Description;Acc:AGAP012230]	0.804
AGAP012260		0.85
AGAP012300		0.864
AGAP012326	TOLL-like receptor TOLL7 [Source:VB Community Annotation;Acc:AGAP012326]	0.826
AGAP012645	mRNA-decapping enzyme 1B [Source:VB External Description;Acc:AGAP012645]	0.822
AGAP012668		0.873
AGAP012748		0.807
AGAP012859		0.873
AGAP012860		-0.9
AGAP012991	fascin [Source:VB External Description;Acc:AGAP012991]	0.851
AGAP013138		0.914
AGAP013177		0.904
AGAP013217		0.85
AGAP013498		0.844
