# Supplementary material for: The transcription factor Maf-S regulates metabolic resistance to insecticides in the malaria vector Anopheles gambiae
Source: BMC Genomics. 2017 Aug 30;18:669. doi: 10.1186/s12864-017-4086-7 (PMC5577768; doi:10.1186/s12864-017-4086-7)
Supplement: Supplementary file 7 — Significant transcripts on Maf-S-RNAi microarray data set. Transcript ID, log2 fold change, adjusted p-value and B-value as calculated by limma analysis for all significant transcripts on the arrays comparing Maf-S silenced to GFP-injected controls. (XLSX 198 kb) [file 12864_2017_4086_MOESM7_ESM.xlsx]

## Sheet: Unique Transcripts
Table S3: Significant transcripts on Maf-S-RNAi microarray data set
SystematicName	logFC	adj.P.Val	B
AGAP006782-RA	2.78042	0.0111278	-0.81179
AGAP001161-RA	2.52279	0.00156179	3.45488
AGAP005194-RA	2.39684	0.0336763	-2.63127
AGAP008449-RA	2.2155	0.000589522	7.94671
AGAP005195-RA	2.12996	0.0393366	-2.85992
AGAP008704-RA	2.12443	0.000589522	8.01334
AGAP001732-RA	2.08504	0.000599403	7.13742
AGAP005822-RA	2.06913	0.0187764	-1.73381
AGAP013481-RB	1.90012	0.00131874	4.29815
AGAP000885-RA	1.87244	0.00134023	4.14943
AGAP001890-RA	1.85536	0.00140726	3.77871
AGAP009791-RA	1.80274	0.00133536	4.18488
AGAP007053-RA	1.78871	0.0481029	-3.17738
AGAP006793-RA	1.774	0.00145219	3.70615
AGAP004383-RA	1.7734	0.00832013	-0.284821
AGAP008292-RA	1.7584	0.00126972	4.87594
AGAP005866-RA	1.75427	0.00126972	5.16792
AGAP002358-RA	1.6896	0.00239268	2.44874
AGAP004880-RA	1.68912	0.000632937	6.6218
AGAP004880-RB	1.67491	0.000599403	7.53422
AGAP002358-RB	1.66376	0.00194677	2.97516
AGAP002358-RC	1.66067	0.00199904	2.92913
AGAP008588-RA	1.65777	0.00518697	0.661955
AGAP005911-RA	1.63914	0.000632937	6.6389
AGAP004880-RC	1.62448	0.000599403	6.93517
AGAP006371-RA	1.61656	0.000589522	8.00309
AGAP004052-RA	1.60606	0.000599403	7.28502
AGAP008782-RA	1.56232	0.00131874	4.30896
AGAP012956-RA	1.55928	0.00539763	0.552272
AGAP012956-RB	1.5512	0.00444031	0.998777
AGAP006028-RC	1.53045	0.00235261	2.52642
AGAP003334-RA	1.5125	0.00234431	2.55382
AGAP006195-RA	1.49342	0.0420757	-2.97026
AGAP006263-RA	1.46661	0.0134463	-1.17593
AGAP004690-RA	1.44472	0.00250172	2.29471
AGAP005913-RA	1.42891	0.00134023	4.02113
AGAP007793-RA	1.41389	0.00245446	2.38057
AGAP006420-RA	1.41384	0.00126972	4.54242
AGAP011516-RA	1.40518	0.000993413	5.7391
AGAP003586-RA	1.40417	0.0027634	2.08096
AGAP003995-RA	1.40331	0.00185342	3.10006
AGAP006421-RA	1.40326	0.00126972	4.62406
AGAP006028-RA	1.39748	0.00236125	2.49992
AGAP003713-RA	1.38797	0.00166779	3.30557
AGAP007160-RC	1.3818	0.0138861	-1.23313
AGAP005869-RA	1.36814	0.00525336	0.616427
AGAP009871-RA	1.36322	0.0012998	4.36264
AGAP008817-RA	1.35529	0.00808122	-0.231688
AGAP007160-RB	1.35471	0.0162562	-1.49853
AGAP006028-RB	1.35242	0.00325007	1.63883
AGAP002273-RA	1.34283	0.022009	-1.9883
AGAP006904-RC	1.34172	0.00759059	-0.125131
AGAP006970-RA	1.33437	0.00305334	1.80062
AGAP000260-RC	1.33226	0.000599403	7.44674
AGAP002039-RA	1.33157	0.00237333	2.47468
AGAP001883-RA	1.32366	0.000599403	7.01263
AGAP005456-RA	1.32168	0.00259144	2.2177
AGAP010260-RA	1.31981	0.00357662	1.44044
AGAP007408-RA	1.31372	0.0222026	-2.00351
AGAP003635-RA	1.31097	0.00280751	1.9652
AGAP001669-RA	1.31057	0.00134023	4.01522
AGAP006904-RA	1.30737	0.00902886	-0.436093
AGAP006904-RB	1.29609	0.00665269	0.126284
AGAP009730-RA	1.29401	0.00126972	4.9662
AGAP008993-RA	1.28056	0.00113249	5.45683
AGAP006772-RA	1.28019	0.0110679	-0.802814
AGAP000260-RB	1.26778	0.00108779	5.54523
AGAP006179-RC	1.267	0.00140726	3.76675
AGAP010881-RA	1.26352	0.00230226	2.58646
AGAP003442-RA	1.26343	0.00433343	1.06436
AGAP006179-RB	1.26147	0.00135186	3.89173
AGAP006506-RA	1.25517	0.00124504	5.25916
AGAP000267-RA	1.2479	0.00246212	2.36869
AGAP003509-RG	1.24588	0.00131783	4.32087
AGAP007160-RA	1.24288	0.0207565	-1.90121
AGAP006179-RA	1.23102	0.00148766	3.63195
AGAP000037-RA	1.22964	0.000977262	5.9246
AGAP008444-RA	1.22494	0.00277273	1.99256
AGAP008143-RA	1.22414	0.00288274	1.92068
AGAP007409-RA	1.22296	0.0299508	-2.46475
AGAP012401-RA	1.22197	0.000599403	7.06355
AGAP011514-RA	1.21345	0.00157087	3.41438
AGAP010014-RA	1.20698	0.00205939	2.85473
AGAP003509-RC	1.20621	0.00126972	4.60081
AGAP007159-RA	1.20487	0.00183655	3.13821
AGAP003921-RA	1.19233	0.0047715	0.852955
AGAP011356-RA	1.19192	0.000632937	6.54828
AGAP009974-RA	1.19187	0.00332706	1.57612
AGAP006460-RA	1.19144	0.00243905	2.39808
AGAP007158-RA	1.18882	0.00151136	3.584
AGAP001668-RA	1.1791	0.00309335	1.75168
AGAP003509-RE	1.17699	0.00148766	3.63455
AGAP003509-RA	1.17655	0.00156179	3.45247
AGAP002350-RA	1.17605	0.000977262	5.81376
AGAP003444-RA	1.17389	0.00500258	0.740575
AGAP005912-RA	1.16892	0.0124216	-1.02598
AGAP001799-RB	1.16819	0.00126972	4.58678
AGAP004950-RA	1.16008	0.00361391	1.41601
AGAP005626-RA	1.15983	0.019677	-1.81668
AGAP006504-RA	1.1597	0.00849895	-0.324521
AGAP008820-RA	1.15836	0.0061306	0.291656
AGAP009526-RA	1.1562	0.0144177	-1.3075
AGAP010240-RA	1.15548	0.00126972	5.02746
AGAP011616-RA	1.15386	0.00147157	3.65382
AGAP002350-RE	1.14812	0.000977262	5.9993
AGAP002350-RD	1.14551	0.00126972	5.0246
AGAP002790-RA	1.145	0.00190495	3.03994
AGAP012985-RA	1.14449	0.00169478	3.25499
AGAP005251-RA	1.13823	0.00722251	-0.0340352
AGAP004775-RA	1.13521	0.0331513	-2.61065
AGAP002350-RC	1.13512	0.00126972	4.82515
AGAP011026-RA	1.13433	0.00517826	0.668477
AGAP011250-RA	1.12618	0.00246732	2.33317
AGAP005302-RA	1.11833	0.00260337	2.1982
AGAP006178-RB	1.11654	0.00278872	1.98072
AGAP006966-RA	1.10579	0.00484502	0.818211
AGAP003620-RA	1.10542	0.00157087	3.40727
AGAP002089-RA	1.10121	0.00363455	1.40071
AGAP006590-RC	1.09951	0.00126972	4.5562
AGAP010630-RA	1.09644	0.00134023	4.02555
AGAP006209-RA	1.09564	0.0029344	1.88347
AGAP000607-RA	1.08463	0.00134023	4.0382
AGAP012331-RA	1.08101	0.00723315	-0.036983
AGAP000129-RA	1.06981	0.00662281	0.137455
AGAP003944-RA	1.06734	0.000599403	6.92226
AGAP003509-RF	1.06727	0.00359557	1.43156
AGAP004877-RB	1.06486	0.00134023	4.04504
AGAP003675-RB	1.06245	0.0149721	-1.36363
AGAP001374-RA	1.06199	0.00411109	1.1823
AGAP009991-RA	1.05521	0.0112767	-0.844658
AGAP004877-RA	1.05388	0.00131874	4.22382
AGAP009595-RA	1.05383	0.00126972	4.79825
AGAP013493-RA	1.05341	0.00457133	0.938712
AGAP006966-RB	1.05149	0.00588429	0.371996
AGAP004066-RA	1.04634	0.00124504	5.25064
AGAP003675-RA	1.04576	0.0115213	-0.89228
AGAP010461-RA	1.04486	0.00371432	1.35372
AGAP012982-RA	1.0353	0.00126972	5.10064
AGAP009723-RA	1.03366	0.00520026	0.652549
AGAP006186-RB	1.03314	0.00148902	3.62564
AGAP000807-RA	1.02766	0.00357662	1.44339
AGAP002102-RA	1.02732	0.00146638	3.68
AGAP004437-RD	1.02485	0.00126972	4.75209
AGAP013422-RA	1.01697	0.00332616	1.58163
AGAP008293-RA	1.01635	0.00212842	2.80161
AGAP003581-RA	1.01082	0.00579096	0.416655
AGAP012458-RA	1.01023	0.00431247	1.08009
AGAP003261-RA	1.00183	0.00485132	0.815062
AGAP007550-RB	0.998012	0.00135792	3.87352
AGAP006178-RC	0.995718	0.0022379	2.65218
AGAP002376-RA	0.994336	0.00296688	1.86836
AGAP001633-RA	0.992646	0.00783978	-0.183245
AGAP012867-RA	0.991022	0.00548489	0.520893
AGAP004775-RB	0.985662	0.0339425	-2.6435
AGAP002053-RA	0.98174	0.0124262	-1.02969
AGAP002176-RA	0.980304	0.00407573	1.19728
AGAP010596-RA	0.979753	0.00259534	2.20981
AGAP013149-RA	0.979363	0.00743948	-0.0906723
AGAP004437-RB	0.978828	0.000977262	5.8269
AGAP003977-RA	0.973067	0.0142421	-1.28062
AGAP005507-RB	0.969688	0.0127041	-1.07181
AGAP002355-RB	0.966661	0.0052281	0.624953
AGAP000023-RA	0.966524	0.00347855	1.48645
AGAP006812-RA	0.963643	0.0177632	-1.63501
AGAP002090-RA	0.963363	0.00968234	-0.565937
AGAP013210-RA	0.963359	0.00719287	-0.0274398
AGAP004437-RA	0.961728	0.00107148	5.64043
AGAP005507-RA	0.957844	0.0222341	-2.00738
AGAP006366-RE	0.957843	0.0413436	-2.94273
AGAP002355-RA	0.955176	0.00415052	1.15978
AGAP009990-RA	0.954802	0.00330258	1.59791
AGAP011696-RA	0.954159	0.0473698	-3.15279
AGAP000987-RA	0.953379	0.0317641	-2.54908
AGAP006126-RB	0.952205	0.0159855	-1.45826
AGAP004702-RA	0.9503	0.0166072	-1.53073
AGAP007550-RA	0.948646	0.00262683	2.17913
AGAP007963-RA	0.947931	0.00134023	3.96955
AGAP006590-RD	0.945876	0.00212285	2.8092
AGAP001474-RA	0.94549	0.00562914	0.473618
AGAP003502-RA	0.94423	0.00208931	2.83627
AGAP004935-RA	0.94363	0.00541302	0.54362
AGAP002810-RA	0.941869	0.00900575	-0.427789
AGAP006363-RA	0.941725	0.0168237	-1.55093
AGAP011129-RA	0.941638	0.00900575	-0.42758
AGAP005816-RA	0.940369	0.00154837	3.52338
AGAP006126-RA	0.934145	0.0179648	-1.65361
AGAP008533-RA	0.933399	0.00225155	2.63177
AGAP000692-RA	0.932356	0.00259144	2.22459
AGAP002350-RB	0.931895	0.01206	-0.965841
AGAP000749-RA	0.931526	0.00191254	3.00865
AGAP007686-RA	0.929973	0.00722251	-0.0343921
AGAP008538-RA	0.927432	0.00273088	2.12027
AGAP002408-RA	0.927421	0.0237585	-2.10933
AGAP004273-RB	0.924737	0.00108779	5.58085
AGAP013306-RA	0.923552	0.00362646	1.40784
AGAP010519-RA	0.923111	0.00169478	3.25426
AGAP004033-RA	0.921302	0.0052281	0.625016
AGAP001661-RA	0.919031	0.00457961	0.928397
AGAP002342-RA	0.917544	0.0168489	-1.55349
AGAP001506-RA	0.917155	0.00138906	3.82728
AGAP003654-RA	0.91547	0.0125383	-1.04683
AGAP003038-RA	0.914289	0.00135792	3.86848
AGAP006225-RA	0.911458	0.00126972	4.87012
AGAP006067-RA	0.911375	0.0378714	-2.80046
AGAP011543-RA	0.911233	0.0143721	-1.30063
AGAP005816-RB	0.908274	0.00326914	1.61327
AGAP013490-RA	0.907366	0.00126972	5.1198
AGAP000741-RA	0.907066	0.0434783	-3.01701
AGAP009745-RA	0.906645	0.00379462	1.31827
AGAP000283-RA	0.905907	0.00964553	-0.556728
AGAP006756-RA	0.904579	0.005142	0.686258
AGAP010147-RA	0.90448	0.0165731	-1.52804
AGAP002274-RA	0.903525	0.00944442	-0.5148
AGAP009616-RA	0.899753	0.0109346	-0.778564
AGAP001550-RA	0.8976	0.0491801	-3.20855
AGAP006366-RA	0.896501	0.0397586	-2.87535
AGAP001569-RB	0.895952	0.00389189	1.2626
AGAP013145-RB	0.895334	0.00229836	2.59132
AGAP013543-RA	0.89417	0.00277273	2.00964
AGAP007636-RA	0.892944	0.00534792	0.572196
AGAP011785-RA	0.891421	0.00380864	1.30872
AGAP009753-RA	0.891124	0.0203084	-1.86671
AGAP000506-RA	0.886476	0.00244135	2.39161
AGAP011630-RA	0.885985	0.00661493	0.139641
AGAP000969-RD	0.885482	0.00246732	2.33249
AGAP007650-RA	0.881923	0.0200851	-1.84703
AGAP012643-RA	0.873551	0.00866968	-0.354221
AGAP006366-RB	0.87149	0.0403048	-2.89929
AGAP006892-RA	0.87024	0.00134023	3.95877
AGAP001569-RA	0.869046	0.00434939	1.043
AGAP003319-RA	0.867906	0.00277273	2.00766
AGAP004949-RA	0.865867	0.00334658	1.56109
AGAP000088-RA	0.865232	0.00126972	4.91416
AGAP002377-RA	0.865087	0.00213583	2.78029
AGAP004159-RB	0.864782	0.0027643	2.06502
AGAP004892-RA	0.864052	0.023887	-2.11876
AGAP012924-RA	0.863007	0.00449274	0.969041
AGAP001382-RB	0.862619	0.0102109	-0.656042
AGAP001382-RA	0.860716	0.013022	-1.1153
AGAP004362-RE	0.858834	0.00252752	2.27634
AGAP011498-RA	0.858588	0.00273088	2.11226
AGAP004362-RD	0.852938	0.0027643	2.02501
AGAP011128-RA	0.852462	0.00433343	1.06364
AGAP004159-RA	0.852399	0.0022118	2.69185
AGAP009250-RA	0.852388	0.0123007	-1.00525
AGAP003999-RA	0.849572	0.00198556	2.95038
AGAP004046-RA	0.848685	0.0202538	-1.86209
AGAP000848-RA	0.847214	0.00309099	1.76514
AGAP000611-RA	0.846087	0.0012998	4.35329
AGAP000743-RB	0.845885	0.0027643	2.02013
AGAP000340-RA	0.844215	0.0143279	-1.28971
AGAP006829-RA	0.840715	0.00243146	2.41278
AGAP006835-RB	0.839796	0.0139868	-1.25093
AGAP002274-RB	0.839471	0.00126972	4.73635
AGAP004362-RF	0.833572	0.0032681	1.62342
AGAP007403-RA	0.833353	0.00466322	0.891054
AGAP006507-RA	0.832101	0.0416112	-2.95466
AGAP003933-RA	0.831607	0.00140726	3.74923
AGAP000610-RA	0.830585	0.00273088	2.11662
AGAP000347-RA	0.83035	0.00356775	1.45465
AGAP012561-RA	0.830276	0.00434502	1.04823
AGAP007949-RA	0.829962	0.0390067	-2.84585
AGAP011442-RA	0.829057	0.00313565	1.71606
AGAP004362-RC	0.828206	0.00246732	2.35187
AGAP002456-RA	0.827571	0.00584566	0.394209
AGAP009493-RA	0.826235	0.00864375	-0.349493
AGAP007832-RA	0.826001	0.0143497	-1.29371
AGAP007086-RA	0.824495	0.00228301	2.61248
AGAP008348-RA	0.824164	0.00156179	3.45066
AGAP005396-RA	0.822601	0.00574474	0.431321
AGAP000844-RA	0.8224	0.00389189	1.25941
AGAP000969-RB	0.82137	0.00433343	1.06616
AGAP007507-RA	0.821139	0.0468133	-3.13572
AGAP010647-RA	0.821003	0.00520026	0.645642
AGAP005238-RA	0.819905	0.00592929	0.360836
AGAP002523-RA	0.816124	0.00380864	1.30683
AGAP003777-RA	0.812597	0.00936174	-0.494783
AGAP001797-RJ	0.812421	0.00967908	-0.563028
AGAP007821-RA	0.807695	0.0016334	3.34055
AGAP001797-RH	0.807423	0.00625628	0.245146
AGAP002272-RA	0.807048	0.00480472	0.836645
AGAP007162-RA	0.806603	0.00205939	2.86816
AGAP008082-RA	0.805958	0.00126972	4.52912
AGAP008967-RA	0.805074	0.0435998	-3.0213
AGAP001797-RE	0.804526	0.00615723	0.284559
AGAP001622-RA	0.803641	0.00135186	3.89739
AGAP006366-RC	0.803195	0.0403608	-2.90239
AGAP001799-RA	0.801184	0.00129629	4.41454
AGAP003877-RA	0.800203	0.0217535	-1.96991
AGAP001053-RH	0.800198	0.0125515	-1.0526
AGAP003027-RA	0.800179	0.0246038	-2.16833
AGAP009227-RA	0.800109	0.00740769	-0.0766702
AGAP010604-RA	0.799382	0.01405	-1.26052
AGAP004046-RB	0.798215	0.0150094	-1.36885
AGAP001797-RA	0.796802	0.010691	-0.74502
AGAP002150-RA	0.796279	0.00862581	-0.34547
AGAP005776-RA	0.795704	0.021685	-1.96568
AGAP011322-RA	0.79553	0.00126972	4.4864
AGAP009238-RA	0.79465	0.010226	-0.6583
AGAP001033-RA	0.793959	0.00386821	1.27806
AGAP009317-RA	0.793265	0.00445109	0.992445
AGAP001608-RA	0.793008	0.00131874	4.24025
AGAP001769-RA	0.79106	0.0103274	-0.679931
AGAP006835-RA	0.790806	0.0299441	-2.46415
AGAP009769-RA	0.78923	0.0181006	-1.6683
AGAP005032-RA	0.788685	0.00616151	0.277224
AGAP012429-RA	0.788642	0.02608	-2.25687
AGAP000461-RB	0.786453	0.00140726	3.78911
AGAP000377-RA	0.785543	0.00274217	2.10324
AGAP009127-RA	0.783745	0.00264198	2.1683
AGAP006528-RA	0.782977	0.00135186	3.89699
AGAP001053-RC	0.78248	0.0178709	-1.64573
AGAP011333-RA	0.782459	0.0160516	-1.46673
AGAP001198-RA	0.781888	0.00506482	0.719113
AGAP005721-RA	0.778848	0.00115624	5.39059
AGAP010286-RA	0.777648	0.0060339	0.332151
AGAP010740-RA	0.777391	0.00805358	-0.224916
AGAP007286-RA	0.777335	0.017753	-1.6334
AGAP000357-RA	0.77716	0.00131874	4.2069
AGAP005775-RA	0.776388	0.0137134	-1.20992
AGAP004046-RC	0.775491	0.0223752	-2.01848
AGAP005471-RA	0.773978	0.00366122	1.38007
AGAP007563-RA	0.773316	0.0133072	-1.15618
AGAP004335-RA	0.77259	0.00314106	1.71032
AGAP001624-RA	0.771743	0.00235283	2.51679
AGAP007162-RB	0.771701	0.00234431	2.55378
AGAP008442-RA	0.770959	0.00134023	4.00448
AGAP013078-RA	0.770587	0.00412756	1.17157
AGAP011279-RA	0.769788	0.0027643	2.0278
AGAP005032-RB	0.768909	0.00581041	0.408259
AGAP005784-RA	0.768731	0.0027643	2.05263
AGAP004335-RB	0.768683	0.00314106	1.70125
AGAP004645-RA	0.76845	0.00126972	5.0842
AGAP001797-RG	0.768022	0.00683365	0.0769204
AGAP010157-RA	0.767584	0.00565623	0.463742
AGAP013393-RA	0.766451	0.01046	-0.706946
AGAP007248-RA	0.76589	0.0027643	2.03068
AGAP000461-RA	0.765534	0.00140726	3.77167
AGAP008385-RA	0.765131	0.00238827	2.4535
AGAP008699-RA	0.763592	0.00297184	1.85393
AGAP001053-RF	0.763093	0.0138101	-1.22125
AGAP010435-RA	0.762693	0.012187	-0.986006
AGAP008814-RA	0.761683	0.0207565	-1.90132
AGAP000833-RB	0.76072	0.00939107	-0.504562
AGAP007355-RA	0.757854	0.0196913	-1.81982
AGAP013535-RA	0.757603	0.00363455	1.40063
AGAP011368-RA	0.755415	0.00761385	-0.131605
AGAP011426-RA	0.75391	0.00134023	4.11799
AGAP003677-RA	0.753425	0.00811888	-0.24194
AGAP000068-RA	0.752938	0.0146713	-1.33258
AGAP000684-RA	0.752521	0.00245446	2.38225
AGAP007760-RA	0.751996	0.00615723	0.280371
AGAP002828-RA	0.751725	0.0074153	-0.0808274
AGAP012957-RA	0.750667	0.00246732	2.35364
AGAP012305-RA	0.749785	0.005142	0.685289
AGAP013188-RA	0.749604	0.00968234	-0.566162
AGAP006442-RA	0.748122	0.00129629	4.45391
AGAP010434-RA	0.746571	0.00345006	1.50017
AGAP006144-RA	0.745138	0.0120677	-0.9688
AGAP006389-RA	0.744999	0.00629696	0.234907
AGAP002603-RA	0.74262	0.0022118	2.69383
AGAP003735-RA	0.742573	0.0031295	1.72158
AGAP003066-RA	0.74193	0.00259708	2.20427
AGAP010602-RA	0.741696	0.0197019	-1.82198
AGAP011811-RA	0.741523	0.00939312	-0.505508
AGAP009330-RA	0.740858	0.00163669	3.33368
AGAP003123-RA	0.739968	0.0117086	-0.919055
AGAP012410-RA	0.739943	0.0186918	-1.72715
AGAP001546-RA	0.739162	0.00629696	0.233217
AGAP002085-RA	0.738508	0.00185342	3.11773
AGAP002456-RB	0.73795	0.00586405	0.382828
AGAP005076-RA	0.736513	0.012875	-1.0948
AGAP001147-RA	0.736191	0.0278616	-2.35232
AGAP007788-RA	0.735839	0.0151924	-1.38545
AGAP008216-RA	0.735732	0.00134023	4.11327
AGAP012166-RA	0.735308	0.0107753	-0.756052
AGAP006505-RA	0.735239	0.0144287	-1.30898
AGAP002150-RB	0.733278	0.00517826	0.66552
AGAP005219-RA	0.732211	0.00794289	-0.203652
AGAP007046-RA	0.73174	0.0043556	1.03868
AGAP003478-RA	0.731608	0.01046	-0.705904
AGAP012182-RA	0.731223	0.00748488	-0.098581
AGAP005644-RA	0.731211	0.0099318	-0.607399
AGAP010672-RA	0.730962	0.00625228	0.247958
AGAP000774-RA	0.730845	0.00217662	2.7365
AGAP009313-RA	0.730327	0.0105383	-0.723061
AGAP007687-RA	0.729379	0.00539763	0.551002
AGAP001769-RB	0.728976	0.0238199	-2.11317
AGAP006227-RA	0.725959	0.0247975	-2.18045
AGAP007562-RA	0.723323	0.00417168	1.13614
AGAP008446-RA	0.721954	0.0027643	2.07043
AGAP000213-RA	0.721786	0.0101645	-0.647782
AGAP004335-RC	0.721475	0.00457961	0.927587
AGAP004440-RA	0.718198	0.00725066	-0.0410986
AGAP006726-RA	0.718086	0.00660904	0.142265
AGAP001466-RA	0.717788	0.00625228	0.247477
AGAP009554-RA	0.717362	0.00939107	-0.504442
AGAP005507-RC	0.716045	0.00277273	1.99833
AGAP002371-RA	0.714279	0.0143603	-1.29613
AGAP004437-RC	0.714266	0.0121375	-0.978081
AGAP006579-RA	0.714231	0.00688908	0.0638328
AGAP000040-RA	0.713629	0.00292987	1.88908
AGAP002226-RA	0.713148	0.0239744	-2.12465
AGAP000774-RB	0.712342	0.00287827	1.92586
AGAP003730-RA	0.711687	0.00146638	3.67676
AGAP011930-RA	0.710569	0.00360202	1.42802
AGAP003753-RB	0.709725	0.0081016	-0.237276
AGAP005205-RC	0.709392	0.0458117	-3.10153
AGAP000833-RA	0.708073	0.014345	-1.29284
AGAP002085-RC	0.707604	0.00210101	2.82538
AGAP004440-RB	0.707041	0.0061306	0.294637
AGAP006755-RA	0.706761	0.00586405	0.381973
AGAP002110-RA	0.705087	0.00565623	0.465792
AGAP001971-RA	0.704959	0.00140726	3.75717
AGAP001769-RD	0.704618	0.0389744	-2.84295
AGAP012391-RA	0.704058	0.0271242	-2.31304
AGAP011618-RA	0.703703	0.0100644	-0.633093
AGAP010266-RA	0.703236	0.00759032	-0.123224
AGAP008740-RA	0.700747	0.00916568	-0.460529
AGAP000038-RA	0.700579	0.0136495	-1.20328
AGAP010157-RB	0.700098	0.00383762	1.29152
AGAP002085-RB	0.698712	0.00167742	3.28478
AGAP000609-RA	0.697808	0.00433343	1.06453
AGAP004947-RA	0.695027	0.0452765	-3.08129
AGAP008744-RA	0.694359	0.00491261	0.786438
AGAP006901-RA	0.693117	0.00360216	1.42356
AGAP011097-RA	0.691925	0.0027643	2.05303
AGAP008436-RA	0.690933	0.00236813	2.49397
AGAP004456-RA	0.69035	0.0130701	-1.12408
AGAP009752-RA	0.689868	0.0230186	-2.0608
AGAP001769-RC	0.688719	0.0318954	-2.55536
AGAP006063-RA	0.688638	0.0103125	-0.674187
AGAP007161-RA	0.687873	0.0204393	-1.87706
AGAP006608-RA	0.687872	0.00232154	2.5747
AGAP007867-RA	0.687674	0.00520026	0.64365
AGAP012910-RA	0.686799	0.00301097	1.83215
AGAP005076-RB	0.686128	0.0182496	-1.6822
AGAP012443-RA	0.684202	0.00374976	1.3405
AGAP012291-RA	0.684193	0.00761385	-0.135179
AGAP010284-RA	0.683271	0.002322	2.57141
AGAP006792-RA	0.682723	0.00269158	2.14404
AGAP004002-RA	0.682414	0.00309001	1.77961
AGAP001594-RA	0.680834	0.00382934	1.29768
AGAP006994-RA	0.679324	0.0461315	-3.11268
AGAP006032-RA	0.676549	0.00517826	0.664907
AGAP001460-RA	0.676149	0.00436116	1.03186
AGAP006022-RA	0.675994	0.0368248	-2.75716
AGAP007006-RA	0.67408	0.00574295	0.437885
AGAP007038-RA	0.673043	0.014626	-1.32823
AGAP006901-RC	0.672883	0.00452326	0.953201
AGAP006637-RB	0.672559	0.0151924	-1.38595
AGAP001979-RA	0.672504	0.00205939	2.86096
AGAP008923-RB	0.672492	0.00243151	2.40707
AGAP007103-RD	0.672293	0.00309099	1.76146
AGAP008214-RA	0.671954	0.00479367	0.842889
AGAP005294-RA	0.671061	0.00516262	0.67628
AGAP000494-RA	0.670938	0.0130611	-1.12188
AGAP007103-RC	0.670413	0.0027643	2.03628
AGAP012179-RA	0.67015	0.00180558	3.164
AGAP007056-RA	0.668097	0.0485195	-3.19028
AGAP008727-RA	0.667828	0.00381702	1.30295
AGAP006775-RA	0.666675	0.0221346	-1.99859
AGAP008128-RA	0.666451	0.0161339	-1.4796
AGAP007856-RA	0.666378	0.019588	-1.80432
AGAP005832-RB	0.666172	0.00359512	1.43334
AGAP006637-RA	0.665613	0.0170402	-1.56859
AGAP000472-RA	0.665382	0.00187525	3.07929
AGAP008992-RA	0.665198	0.0458117	-3.10133
AGAP007858-RA	0.664423	0.0201565	-1.85302
AGAP001870-RA	0.663916	0.0173393	-1.59724
AGAP002818-RA	0.663612	0.00920141	-0.466877
AGAP005914-RA	0.663264	0.00361265	1.41837
AGAP002688-RB	0.662743	0.00466322	0.8924
AGAP007103-RB	0.662646	0.00326914	1.61223
AGAP003860-RC	0.661918	0.0162126	-1.49074
AGAP003204-RA	0.66158	0.00481637	0.829029
AGAP000548-RA	0.66087	0.0160516	-1.46739
AGAP007006-RB	0.659879	0.00507954	0.710071
AGAP013021-RA	0.659683	0.00970675	-0.570253
AGAP007516-RA	0.658482	0.025645	-2.23035
AGAP002976-RA	0.658355	0.0380087	-2.80832
AGAP003484-RA	0.658251	0.00190495	3.04203
AGAP004595-RA	0.658151	0.00374166	1.34437
AGAP005294-RB	0.657837	0.00742781	-0.0847924
AGAP005005-RA	0.657557	0.00951601	-0.531535
AGAP007808-RA	0.657008	0.0046416	0.901557
AGAP003727-RA	0.655044	0.00947572	-0.523252
AGAP000550-RA	0.653891	0.00534792	0.577088
AGAP006899-RA	0.653216	0.0359611	-2.72643
AGAP006723-RA	0.652336	0.00740769	-0.0765582
AGAP004247-PB	0.652284	0.0175187	-1.6121
AGAP008253-RA	0.652214	0.00237001	2.48727
AGAP002797-RB	0.651941	0.00520026	0.649493
AGAP002418-RA	0.6517	0.0104777	-0.71424
AGAP007876-RB	0.651518	0.0101408	-0.643928
AGAP002797-RA	0.651256	0.0069918	0.0365365
AGAP003860-RB	0.65108	0.0049376	0.775177
AGAP003753-RA	0.650077	0.00922474	-0.471761
AGAP008664-RA	0.648635	0.0129736	-1.10905
AGAP000804-RA	0.648521	0.00815657	-0.248511
AGAP010826-RA	0.648193	0.00898918	-0.422143
AGAP012489-RA	0.647721	0.0191597	-1.76991
AGAP008350-RA	0.64569	0.0496924	-3.22502
AGAP006419-RA	0.644558	0.00152831	3.56455
AGAP001023-RF	0.644368	0.0158931	-1.45003
AGAP012128-RA	0.644262	0.00190711	3.02891
AGAP010183-RA	0.643933	0.00725241	-0.042201
AGAP012070-RA	0.64359	0.00379462	1.31615
AGAP010983-RA	0.643139	0.00586405	0.381987
AGAP000494-RB	0.642756	0.0133419	-1.16134
AGAP003430-RA	0.642308	0.00277273	1.99102
AGAP010193-RA	0.641644	0.00671948	0.112868
AGAP001690-RA	0.6409	0.00640766	0.192565
AGAP006579-RB	0.639565	0.0110972	-0.807558
AGAP008544-RA	0.638983	0.00228554	2.60024
AGAP006260-RA	0.638163	0.0278094	-2.34919
AGAP006183-RA	0.636332	0.00408248	1.19363
AGAP009629-RA	0.636191	0.0163376	-1.50682
AGAP001683-RA	0.635348	0.00320384	1.66392
AGAP002708-RA	0.634874	0.018617	-1.71829
AGAP002884-RA	0.6339	0.00205939	2.86962
AGAP010973-RA	0.633153	0.0114441	-0.882349
AGAP004161-RA	0.632794	0.0413436	-2.94232
AGAP008311-RA	0.632142	0.0189714	-1.75393
AGAP006260-RD	0.632075	0.0237443	-2.10546
AGAP005245-RI	0.631718	0.0225867	-2.03204
AGAP001827-RA	0.631696	0.0197277	-1.82382
AGAP010743-RA	0.631375	0.00191254	3.00998
AGAP006497-RA	0.631259	0.00862581	-0.345748
AGAP008923-RA	0.631233	0.00434991	1.04149
AGAP004440-RC	0.630084	0.00379462	1.32041
AGAP008575-RA	0.629166	0.00140726	3.76366
AGAP009414-RA	0.628412	0.00302763	1.81838
AGAP007309-RA	0.627816	0.00241739	2.43522
AGAP012683-RA	0.627815	0.0183797	-1.6972
AGAP006627-RA	0.627638	0.0317641	-2.54913
AGAP001892-RA	0.627139	0.024683	-2.17375
AGAP008839-RA	0.626836	0.016195	-1.4881
AGAP001157-RA	0.626394	0.00384517	1.28746
AGAP007247-RC	0.625932	0.00718787	-0.0243313
AGAP003692-RA	0.625556	0.0156005	-1.42266
AGAP003308-RB	0.625167	0.011031	-0.792851
AGAP004604-RA	0.624667	0.00303236	1.81278
AGAP007611-RA	0.6244	0.00367884	1.37021
AGAP006057-RA	0.623883	0.029732	-2.45437
AGAP003718-RA	0.623534	0.00708124	0.00152133
AGAP003484-RB	0.622413	0.00317217	1.68352
AGAP001023-RC	0.622047	0.0142263	-1.27815
AGAP009056-RA	0.620843	0.0134372	-1.17178
AGAP004801-RC	0.619602	0.0109915	-0.788353
AGAP000084-RA	0.618549	0.0202354	-1.85938
AGAP011965-RA	0.618411	0.00816531	-0.250657
AGAP000906-RA	0.617938	0.0231874	-2.07068
AGAP008929-RA	0.617522	0.0152272	-1.39094
AGAP004801-RA	0.61566	0.0134463	-1.1799
AGAP000430-RA	0.615418	0.007526	-0.106111
AGAP002688-RA	0.614705	0.00840625	-0.302042
AGAP004400-RB	0.614662	0.00493741	0.776514
AGAP001690-RB	0.614423	0.0113832	-0.870794
AGAP007354-RA	0.613628	0.012539	-1.04804
AGAP012841-RA	0.613352	0.00574382	0.436682
AGAP001346-RA	0.612984	0.00633412	0.214703
AGAP007247-RA	0.612056	0.0104229	-0.696788
AGAP005183-RA	0.612043	0.0124161	-1.02285
AGAP002505-RA	0.611428	0.0043556	1.03643
AGAP011924-RA	0.610658	0.0159644	-1.45584
AGAP005627-RC	0.609698	0.00607324	0.318183
AGAP006432-RA	0.608077	0.00235283	2.51542
AGAP009945-RA	0.60797	0.0161339	-1.47947
AGAP004400-RA	0.607838	0.00716808	-0.0169354
AGAP001587-RA	0.606712	0.00379462	1.32184
AGAP011571-RA	0.606673	0.00322464	1.64985
AGAP004050-RA	0.606485	0.0322581	-2.57376
AGAP002272-RC	0.606176	0.0193004	-1.78056
AGAP012053-RA	0.605806	0.00155994	3.48091
AGAP001678-RB	0.605624	0.0248941	-2.18671
AGAP009725-RA	0.60515	0.0112414	-0.834052
AGAP005076-RD	0.603955	0.022009	-1.98815
AGAP005134-RA	0.602745	0.00333328	1.57168
AGAP006994-RB	0.602272	0.0423011	-2.97766
AGAP004902-RA	0.601692	0.0074153	-0.0801586
AGAP006102-RA	0.600438	0.0112708	-0.839546
AGAP010122-RA	0.599401	0.00309335	1.7511
AGAP004261-RC	0.59841	0.0255632	-2.22537
AGAP007777-RA	0.598216	0.00655609	0.15469
AGAP008834-RB	0.59816	0.00259144	2.21796
AGAP009950-RA	0.597334	0.0112767	-0.845548
AGAP010682-RA	0.597048	0.00534792	0.568604
AGAP011908-RA	0.596864	0.00365413	1.38675
AGAP009935-RA	0.596313	0.0191167	-1.76681
AGAP004050-RC	0.596257	0.0422346	-2.97458
AGAP004366-RA	0.595437	0.0143166	-1.28758
AGAP001678-RA	0.594894	0.0186823	-1.72522
AGAP005660-RA	0.594753	0.00579469	0.412779
AGAP000449-RA	0.594366	0.00604562	0.329082
AGAP005094-RA	0.593972	0.0286042	-2.39157
AGAP002192-RA	0.593421	0.00503104	0.727558
AGAP001881-RA	0.593367	0.00252861	2.26981
AGAP003656-RB	0.592937	0.0167923	-1.5484
AGAP006727-RA	0.59259	0.0027643	2.05298
AGAP004707-RA	0.592479	0.00214506	2.76035
AGAP007786-RA	0.592329	0.0183439	-1.69327
AGAP010961-RA	0.590795	0.00901981	-0.43372
AGAP002032-RA	0.590122	0.0202437	-1.86112
AGAP011560-RA	0.589986	0.0339713	-2.64545
AGAP005301-RA	0.589963	0.0213676	-1.94166
AGAP003924-RA	0.589046	0.0027643	2.04674
AGAP004261-RB	0.589029	0.0286042	-2.39168
AGAP000449-RB	0.588603	0.00520026	0.640652
AGAP003831-RA	0.588588	0.00889125	-0.403848
AGAP001023-RA	0.58744	0.0125245	-1.04382
AGAP010451-RA	0.587131	0.00243146	2.41238
AGAP003860-RA	0.586916	0.0186918	-1.72674
AGAP003656-RA	0.586684	0.0166167	-1.53248
AGAP007903-RA	0.586309	0.00763059	-0.141827
AGAP000236-RB	0.58555	0.00338779	1.5343
AGAP000061-RA	0.585029	0.0220082	-1.98701
AGAP009651-RA	0.584258	0.00586405	0.387744
AGAP003238-RB	0.584162	0.020884	-1.90918
AGAP008176-RA	0.583816	0.00525644	0.612715
AGAP000017-RA	0.583253	0.0133017	-1.1548
AGAP005431-RA	0.583199	0.0114226	-0.876042
AGAP013126-RA	0.583005	0.00740769	-0.0763031
AGAP004801-RB	0.580611	0.0212462	-1.93281
AGAP008022-RA	0.579399	0.0285735	-2.38979
AGAP009333-RA	0.578519	0.0167245	-1.5409
AGAP009467-RA	0.577065	0.042297	-2.97709
AGAP001023-RE	0.576807	0.00952738	-0.536984
AGAP006543-RA	0.576325	0.0418828	-2.96474
AGAP001411-RB	0.57631	0.0376275	-2.79057
AGAP006901-RB	0.576186	0.0172558	-1.58777
AGAP005553-RA	0.576078	0.0216129	-1.96001
AGAP002560-RA	0.575877	0.0225867	-2.03251
AGAP013230-RA	0.575814	0.023618	-2.09813
AGAP007249-RA	0.575481	0.00688908	0.0642473
AGAP004397-RA	0.575353	0.0459158	-3.10562
AGAP005585-RC	0.575237	0.0219971	-1.98466
AGAP002751-RA	0.574884	0.00325007	1.63796
AGAP010732-RA	0.574679	0.00702079	0.0214873
AGAP005255-RA	0.574529	0.0087182	-0.360972
AGAP008659-RA	0.573941	0.0198572	-1.83303
AGAP001023-RD	0.573687	0.0112708	-0.838579
AGAP008468-RA	0.573638	0.0260758	-2.25631
AGAP007303-RA	0.573313	0.0195714	-1.8028
AGAP009928-RA	0.57305	0.00616151	0.275565
AGAP009334-RA	0.572518	0.00306245	1.79451
AGAP000075-RA	0.572361	0.00259144	2.22238
AGAP008083-RA	0.572202	0.0050681	0.71723
AGAP000236-RC	0.571087	0.00205939	2.86099
AGAP000280-RA	0.571067	0.00769449	-0.15755
AGAP009486-RA	0.571017	0.00277273	2.00081
AGAP004391-RA	0.569329	0.017974	-1.65471
AGAP001556-RA	0.569201	0.00647647	0.175184
AGAP008387-RA	0.568429	0.0210774	-1.91993
AGAP012055-RA	0.567676	0.00486593	0.804858
AGAP011044-RA	0.566699	0.00309001	1.77317
AGAP004362-RA	0.566627	0.0164791	-1.52047
AGAP003937-RA	0.56381	0.0171609	-1.58041
AGAP000236-RA	0.563004	0.0027643	2.05554
AGAP005041-RA	0.562632	0.0141645	-1.27241
AGAP003238-RA	0.561888	0.0359354	-2.72499
AGAP009729-RA	0.5615	0.0195944	-1.80511
AGAP004362-RB	0.561397	0.0197019	-1.82198
AGAP007708-RA	0.560578	0.0119903	-0.956037
AGAP009750-RA	0.560544	0.0121823	-0.984407
AGAP012518-RA	0.560532	0.00877074	-0.380246
AGAP005901-RA	0.560452	0.0027643	2.04042
AGAP002106-RA	0.559674	0.00675864	0.0985539
AGAP007221-RA	0.558357	0.00630186	0.231439
AGAP007848-RA	0.556632	0.00831586	-0.282966
AGAP002145-RA	0.556599	0.0183103	-1.68939
AGAP013043-RA	0.554979	0.00433514	1.06181
AGAP005536-RA	0.554726	0.0129975	-1.11216
AGAP000935-RA	0.553654	0.00256931	2.24156
AGAP005627-RB	0.553515	0.01602	-1.46257
AGAP002441-RA	0.552531	0.00248579	2.30889
AGAP007221-RB	0.552273	0.00663708	0.131517
AGAP012253-RA	0.552261	0.0178034	-1.63933
AGAP001023-RB	0.551988	0.0113689	-0.862367
AGAP001193-RA	0.551055	0.0102971	-0.670442
AGAP013262-RA	0.550275	0.00651491	0.165245
AGAP000306-RA	0.549958	0.00843523	-0.311101
AGAP013255-RA	0.549934	0.00845701	-0.315398
AGAP007135-RA	0.549454	0.0182162	-1.6786
AGAP005842-RA	0.549428	0.0365597	-2.74742
AGAP001411-RA	0.548854	0.0397241	-2.87377
AGAP002229-RA	0.548602	0.00842588	-0.307615
AGAP000009-RB	0.548601	0.00213583	2.7785
AGAP012188-RA	0.548296	0.00277273	2.00622
AGAP008181-RA	0.547851	0.00497971	0.750388
AGAP008401-RA	0.546832	0.0455592	-3.09189
AGAP004270-RA	0.546357	0.028373	-2.38039
AGAP004707-RB	0.546044	0.0021365	2.77474
AGAP004294-RA	0.54541	0.0122302	-0.994516
AGAP002708-RB	0.545334	0.00940036	-0.507047
AGAP000612-RA	0.545082	0.017736	-1.63148
AGAP007717-RA	0.544717	0.00417168	1.14329
AGAP009473-RB	0.544497	0.00672963	0.107655
AGAP001113-RA	0.544183	0.00708124	-0.00129775
AGAP005627-RD	0.543311	0.0144118	-1.30615
AGAP008042-RA	0.541581	0.00820925	-0.262436
AGAP005683-RA	0.541513	0.00223191	2.6597
AGAP004707-RC	0.541385	0.00221246	2.68826
AGAP007688-RA	0.541369	0.0271929	-2.31651
AGAP002655-RA	0.541165	0.00601711	0.336747
AGAP008302-RA	0.540976	0.0159855	-1.45794
AGAP004142-RA	0.54036	0.0121753	-0.983195
AGAP012987-RA	0.540214	0.01046	-0.707842
AGAP002771-RA	0.540136	0.00310884	1.73934
AGAP013107-RA	0.539637	0.0374861	-2.78522
AGAP005038-RA	0.539211	0.00544985	0.529895
AGAP004297-RA	0.538995	0.00651491	0.166851
AGAP007876-RA	0.538699	0.024161	-2.13963
AGAP000966-RA	0.538613	0.0130701	-1.12428
AGAP006998-RA	0.53806	0.0261242	-2.25984
AGAP007175-RA	0.537635	0.0227914	-2.04525
AGAP004572-RA	0.537368	0.0190152	-1.75909
AGAP005292-RA	0.537161	0.0394879	-2.86612
AGAP000938-RA	0.536609	0.0125024	-1.03972
AGAP009177-RA	0.535703	0.00439872	1.0162
AGAP007666-RA	0.535695	0.00871969	-0.36598
AGAP008408-RA	0.535676	0.0149686	-1.36236
AGAP001649-RA	0.53563	0.00863278	-0.347372
AGAP001856-RA	0.535428	0.00457961	0.930567
AGAP002826-RA	0.534699	0.00469626	0.878779
AGAP000483-RC	0.534371	0.0103308	-0.681425
AGAP002397-RA	0.534299	0.00900575	-0.426533
AGAP000039-RA	0.534269	0.0205433	-1.8838
AGAP008056-RA	0.534002	0.0170919	-1.57417
AGAP006953-RA	0.533853	0.0423857	-2.98119
AGAP007118-RA	0.532608	0.0405471	-2.91135
AGAP003238-RD	0.532023	0.02746	-2.33189
AGAP000738-RA	0.53183	0.00702079	0.0222186
AGAP008244-RA	0.531779	0.0444067	-3.04845
AGAP005627-RA	0.531611	0.0186594	-1.72301
AGAP005119-RA	0.531556	0.00434939	1.04433
AGAP004339-RA	0.530961	0.00751056	-0.103082
AGAP000700-RB	0.529607	0.0196763	-1.8162
AGAP003937-RC	0.528395	0.0180063	-1.65943
AGAP000235-RA	0.52763	0.0161523	-1.48182
AGAP006594-RA	0.527562	0.00961067	-0.549835
AGAP010024-RA	0.526925	0.0151737	-1.38257
AGAP010084-RA	0.526726	0.00831586	-0.281935
AGAP002728-RB	0.526664	0.00255037	2.25431
AGAP000009-RC	0.526458	0.00309001	1.76785
AGAP001313-RA	0.525516	0.0104124	-0.69372
AGAP001929-RA	0.525048	0.00721568	-0.0316839
AGAP012624-RA	0.524749	0.0049094	0.791197
AGAP012425-RA	0.524677	0.0172616	-1.59051
AGAP009473-RA	0.524665	0.0135534	-1.19298
AGAP001486-RA	0.524093	0.00836106	-0.294715
AGAP013438-RA	0.523772	0.0109915	-0.786619
AGAP013518-RA	0.523428	0.0392057	-2.85466
AGAP013531-RA	0.522305	0.00719247	-0.0265324
AGAP000637-RA	0.521821	0.0255266	-2.22136
AGAP011195-RA	0.521705	0.0145067	-1.31581
AGAP004446-RA	0.521053	0.00464142	0.902966
AGAP003489-RA	0.520624	0.00743271	-0.088195
AGAP003757-RA	0.520409	0.0368431	-2.7587
AGAP007251-RA	0.520316	0.028512	-2.38711
AGAP003269-RA	0.519644	0.0134463	-1.17886
AGAP002461-RA	0.51812	0.0190017	-1.75699
AGAP010623-RA	0.518099	0.0185066	-1.70963
AGAP004050-RE	0.517686	0.0320894	-2.56321
AGAP011092-RA	0.517136	0.00388902	1.26931
AGAP003608-RA	0.517053	0.0138861	-1.23231
AGAP006918-RA	0.516638	0.00321861	1.65513
AGAP011064-RA	0.516326	0.00874461	-0.374646
AGAP002315-RC	0.516071	0.0100205	-0.62092
AGAP003447-RA	0.515505	0.00273088	2.12002
AGAP000826-RA	0.515113	0.00633412	0.214718
AGAP012959-RA	0.514488	0.010304	-0.672505
AGAP002459-RA	0.513066	0.00457961	0.929002
AGAP010981-RA	0.51247	0.00347855	1.48668
AGAP010050-RA	0.512319	0.0380433	-2.80995
AGAP013146-RC	0.512287	0.0118279	-0.931773
AGAP002807-RB	0.512282	0.00539763	0.551247
AGAP000818-RA	0.511237	0.00415739	1.15215
AGAP008834-RA	0.51115	0.00546561	0.525732
AGAP005674-RA	0.510707	0.00360216	1.42308
AGAP010490-RA	0.51006	0.0374026	-2.78251
AGAP008018-RA	0.510043	0.00696462	0.0455272
AGAP008437-RA	0.509714	0.00274979	2.091
AGAP009726-RA	0.509489	0.0222144	-2.00478
AGAP013146-RA	0.50922	0.00889125	-0.403449
AGAP001283-RA	0.509135	0.0123529	-1.01404
AGAP000209-RA	0.508734	0.00522256	0.628543
AGAP011453-RA	0.508584	0.0134372	-1.17284
AGAP003312-RA	0.508238	0.00771563	-0.162903
AGAP002292-RA	0.508095	0.0132522	-1.1473
AGAP012209-RA	0.506295	0.00520026	0.651012
AGAP001749-RA	0.505621	0.00432309	1.07276
AGAP004893-RA	0.505519	0.006781	0.0941182
AGAP009183-RA	0.505425	0.0164596	-1.51823
AGAP010042-RA	0.505363	0.011536	-0.894922
AGAP000815-RA	0.504283	0.022767	-2.04359
AGAP002323-RA	0.503908	0.0127266	-1.07764
AGAP010188-RA	0.502977	0.00311156	1.73309
AGAP009799-RA	0.502237	0.0113332	-0.854025
AGAP001088-RA	0.501904	0.00478469	0.847406
AGAP003138-RA	0.501335	0.0135283	-1.18813
AGAP006936-RB	0.50127	0.00310884	1.73826
AGAP001424-RA	0.500857	0.0457257	-3.09728
AGAP007974-RA	0.500848	0.0076896	-0.156061
AGAP000235-RC	0.500791	0.0226219	-2.03519
AGAP007556-RA	0.499707	0.0259276	-2.24828
AGAP000410-RA	0.499248	0.0196913	-1.8195
AGAP003661-RA	0.499039	0.0307067	-2.49994
AGAP000389-RA	0.497875	0.00528615	0.598367
AGAP012304-RA	0.497723	0.00701312	0.0276535
AGAP005585-RA	0.49705	0.0389295	-2.83944
AGAP008335-RA	0.496789	0.0320487	-2.5615
AGAP007946-RA	0.496014	0.0140597	-1.26232
AGAP002725-RA	0.494997	0.0431405	-3.00467
AGAP002101-RA	0.494666	0.01607	-1.47188
AGAP003441-RA	0.494105	0.011947	-0.949157
AGAP000943-RC	0.493935	0.00764956	-0.145623
AGAP002859-RA	0.493624	0.0435998	-3.02184
AGAP000009-RA	0.493377	0.00365413	1.38517
AGAP013072-RA	0.49325	0.011862	-0.937877
AGAP001859-RB	0.492936	0.0276487	-2.3411
AGAP006936-RA	0.492893	0.00314106	1.69574
AGAP003584-RA	0.492054	0.00367565	1.37431
AGAP004397-RB	0.492025	0.0192335	-1.77582
AGAP000950-RA	0.491909	0.0402298	-2.89537
AGAP010096-RA	0.49085	0.0118563	-0.935556
AGAP002157-RA	0.490052	0.0177718	-1.63647
AGAP012745-RA	0.489959	0.0334771	-2.62354
AGAP011699-RA	0.488888	0.0184461	-1.70382
AGAP000937-RA	0.488367	0.00632791	0.223251
AGAP003154-RB	0.488335	0.0303428	-2.4832
AGAP006686-RA	0.488294	0.0164444	-1.51652
AGAP010607-RA	0.488274	0.0109915	-0.787851
AGAP013146-RB	0.487808	0.0116655	-0.912458
AGAP011476-RA	0.487542	0.0103259	-0.678119
AGAP010404-RA	0.487198	0.0138861	-1.23411
AGAP003603-RA	0.485805	0.0354826	-2.70635
AGAP002054-RA	0.485797	0.0158662	-1.44682
AGAP000724-RA	0.485741	0.0120677	-0.969504
AGAP013155-RA	0.48557	0.0127072	-1.07264
AGAP002969-RA	0.485186	0.01046	-0.70745
AGAP003372-RA	0.485154	0.00449274	0.967966
AGAP001859-RA	0.484935	0.023887	-2.11913
AGAP005655-RA	0.484867	0.00975067	-0.578558
AGAP009332-RA	0.483892	0.0125826	-1.05805
AGAP003661-RB	0.483159	0.0354279	-2.70402
AGAP000235-RB	0.483126	0.018451	-1.70502
AGAP006794-RA	0.482016	0.019933	-1.83756
AGAP000822-RA	0.481235	0.0224544	-2.02269
AGAP008777-RA	0.480808	0.0179953	-1.65773
AGAP004112-RA	0.478752	0.0201072	-1.84864
AGAP000356-RA	0.478347	0.00742781	-0.0854027
AGAP009787-RA	0.47823	0.0131415	-1.13515
AGAP001194-RA	0.478155	0.00588429	0.372686
AGAP001754-RA	0.477853	0.0109321	-0.776746
AGAP002463-RA	0.477424	0.0160516	-1.46768
AGAP003600-RA	0.477235	0.0054205	0.539979
AGAP001025-RA	0.477165	0.0121358	-0.977337
AGAP011061-RA	0.476711	0.0202936	-1.86506
AGAP010750-RA	0.47637	0.00920441	-0.468669
AGAP011912-RA	0.476032	0.00417168	1.14253
AGAP006516-RA	0.474227	0.0380087	-2.80768
AGAP005383-RA	0.474195	0.00877074	-0.380915
AGAP003439-RB	0.474105	0.0222771	-2.01148
AGAP006601-RA	0.472495	0.00554904	0.503451
AGAP012700-RA	0.472477	0.0255028	-2.21855
AGAP005509-RA	0.47245	0.00540321	0.547726
AGAP004249-RA	0.471326	0.00338779	1.53625
AGAP002035-RA	0.47124	0.00382934	1.29645
AGAP005264-RA	0.470967	0.0118617	-0.937247
AGAP004486-RA	0.470269	0.00708692	-0.00301339
AGAP010082-RA	0.470195	0.0277468	-2.34527
AGAP012993-RA	0.46969	0.0163313	-1.50494
AGAP007717-RC	0.46949	0.00696462	0.0443938
AGAP002294-RA	0.469487	0.0100229	-0.624341
AGAP003726-RA	0.469356	0.016195	-1.48759
AGAP007911-RA	0.469256	0.00847031	-0.318612
AGAP002982-RA	0.469219	0.00414381	1.16471
AGAP008577-RA	0.469	0.00368231	1.36763
AGAP000720-RB	0.468874	0.0214369	-1.94658
AGAP003059-RC	0.468798	0.00681711	0.0848526
AGAP000998-RA	0.468769	0.0195107	-1.79493
AGAP007717-RB	0.468294	0.00612041	0.299198
AGAP000635-RA	0.468205	0.0113832	-0.870937
AGAP011447-RA	0.468159	0.0171276	-1.57689
AGAP007648-RA	0.467937	0.0186594	-1.72282
AGAP006456-RA	0.467671	0.00619412	0.266757
AGAP012746-RA	0.466508	0.00939107	-0.500828
AGAP006594-RB	0.466326	0.017609	-1.62046
AGAP004572-RB	0.465122	0.0431405	-3.00465
AGAP001867-RA	0.464682	0.0270075	-2.30472
AGAP002889-RA	0.46395	0.00967733	-0.561822
AGAP009701-RA	0.463722	0.0155714	-1.42002
AGAP010222-RA	0.463575	0.00586405	0.388693
AGAP007541-RA	0.463131	0.0406968	-2.91765
AGAP012111-RA	0.463056	0.0356495	-2.71306
AGAP006811-RA	0.462537	0.0237546	-2.10714
AGAP009883-RA	0.462477	0.0369314	-2.76159
AGAP009274-RA	0.462003	0.0124262	-1.02844
AGAP008398-RA	0.461239	0.0392416	-2.85618
AGAP008737-RA	0.460903	0.00615228	0.286826
AGAP006599-RA	0.460093	0.0107609	-0.753895
AGAP007209-RA	0.459626	0.0064297	0.18658
AGAP007891-RA	0.459379	0.0145567	-1.32209
AGAP000940-RA	0.459365	0.00708124	-0.0012632
AGAP007297-RA	0.45916	0.0104777	-0.714164
AGAP006128-RA	0.459136	0.0113701	-0.864851
AGAP004372-RA	0.458686	0.00562914	0.47606
AGAP005717-RA	0.458131	0.00584566	0.396714
AGAP003121-RA	0.45768	0.0458117	-3.1017
AGAP007180-RA	0.457495	0.0465208	-3.12553
AGAP009117-RA	0.457105	0.0121986	-0.989383
AGAP012400-RA	0.456904	0.0195431	-1.79875
AGAP002728-RA	0.456531	0.00341571	1.5158
AGAP003541-RB	0.455576	0.024727	-2.17605
AGAP012752-RA	0.455148	0.0403608	-2.90186
AGAP000520-RA	0.454966	0.0132866	-1.15288
AGAP006601-RB	0.454669	0.00758854	-0.118928
AGAP006101-RA	0.453754	0.025645	-2.23074
AGAP009635-RA	0.453705	0.0332074	-2.61362
AGAP005512-RA	0.453687	0.0231218	-2.06641
AGAP008065-RA	0.453597	0.0290376	-2.41295
AGAP011262-RA	0.453231	0.0361587	-2.73295
AGAP009205-RA	0.453095	0.0122819	-1.00122
AGAP000803-RA	0.452858	0.0272497	-2.32101
AGAP000943-RF	0.451856	0.00625628	0.244892
AGAP003154-RA	0.451834	0.0311646	-2.5202
AGAP005470-RA	0.450786	0.0237343	-2.1042
AGAP001234-RA	0.45058	0.00701312	0.030647
AGAP005766-RA	0.450087	0.0449122	-3.06601
AGAP010039-RA	0.449961	0.00961385	-0.552281
AGAP009156-RA	0.449859	0.0296227	-2.44606
AGAP013098-RA	0.449605	0.0111958	-0.824405
AGAP005245-RF	0.44902	0.0135283	-1.18828
AGAP001588-RA	0.448973	0.0114392	-0.88066
AGAP008893-RA	0.448427	0.0358221	-2.72026
AGAP002071-RA	0.448365	0.013918	-1.24138
AGAP003312-RB	0.448186	0.00934978	-0.491977
AGAP003439-RA	0.44788	0.00901855	-0.430578
AGAP005533-RA	0.447712	0.00485173	0.81303
AGAP012718-RA	0.447665	0.0185408	-1.71206
AGAP011812-RA	0.447652	0.029714	-2.453
AGAP001026-RA	0.447372	0.0133732	-1.16496
AGAP002609-RA	0.447322	0.0189371	-1.75082
AGAP003139-RA	0.44693	0.0143716	-1.29942
AGAP006645-RC	0.446865	0.0125515	-1.05177
AGAP006631-RA	0.446802	0.00465748	0.895786
AGAP000909-RA	0.446766	0.0207089	-1.895
AGAP003323-RA	0.44631	0.0143716	-1.29925
AGAP013219-RA	0.44597	0.0222771	-2.0117
AGAP007960-RA	0.445826	0.00871969	-0.365052
AGAP000700-RC	0.445665	0.0269038	-2.29783
AGAP001730-RA	0.44521	0.00977975	-0.583138
AGAP009597-RA	0.445089	0.0193004	-1.78059
AGAP006115-RA	0.444549	0.0124216	-1.02697
AGAP002437-RA	0.44423	0.00835716	-0.293446
AGAP009579-RA	0.444165	0.01405	-1.26037
AGAP012772-RA	0.443843	0.0459662	-3.10709
AGAP004507-RB	0.443621	0.00520026	0.648127
AGAP007113-RA	0.443593	0.0453224	-3.08301
AGAP002741-RA	0.443556	0.00612952	0.296629
AGAP001739-RA	0.44257	0.0145426	-1.3195
AGAP002990-RA	0.442252	0.00647647	0.174204
AGAP000426-RC	0.442138	0.0216776	-1.9649
AGAP001298-RA	0.442118	0.00543336	0.536128
AGAP009623-RA	0.441415	0.0254806	-2.21723
AGAP011159-RA	0.44122	0.00687587	0.0676578
AGAP010232-RA	0.441017	0.0196913	-1.81981
AGAP009427-RA	0.440852	0.0101949	-0.653015
AGAP013478-RB	0.440174	0.00493741	0.777068
AGAP000363-RA	0.439814	0.018451	-1.70467
AGAP010686-RA	0.439696	0.0317122	-2.54667
AGAP008710-RA	0.439612	0.00939107	-0.502976
AGAP000280-RB	0.439371	0.00565623	0.463572
AGAP010638-RA	0.438947	0.0270542	-2.30723
AGAP000076-RA	0.438849	0.0378851	-2.80151
AGAP000943-RB	0.438632	0.00882494	-0.39051
AGAP003320-RA	0.437881	0.0228124	-2.04706
AGAP007537-RA	0.437736	0.042523	-2.98653
AGAP003372-RB	0.43765	0.00625228	0.249672
AGAP001638-RB	0.437424	0.0112839	-0.847481
AGAP000079-RA	0.437258	0.00920001	-0.465993
AGAP003059-RB	0.436932	0.00737563	-0.06744
AGAP001026-RB	0.436891	0.0106643	-0.740535
AGAP002886-RA	0.436757	0.0050843	0.706703
AGAP001052-RA	0.436351	0.0480342	-3.17498
AGAP002467-RA	0.43503	0.0134463	-1.18005
AGAP008047-RA	0.434724	0.008525	-0.329329
AGAP012591-RA	0.434647	0.0229624	-2.05736
AGAP012818-RA	0.434515	0.0112414	-0.833488
AGAP010792-RA	0.433997	0.022009	-1.98831
AGAP003437-RA	0.433752	0.0103125	-0.674724
AGAP002609-RB	0.433511	0.010591	-0.730369
AGAP008501-RA	0.433035	0.0122089	-0.990884
AGAP000528-RA	0.433021	0.0371596	-2.77052
AGAP009847-RA	0.432833	0.0494887	-3.21863
AGAP001212-RB	0.43273	0.013918	-1.23861
AGAP006794-RB	0.432446	0.00807405	-0.229946
AGAP005785-RA	0.43239	0.0447119	-3.05819
AGAP002291-RA	0.432019	0.0351551	-2.69441
AGAP000342-RA	0.431684	0.0212462	-1.93107
AGAP009626-RA	0.43089	0.00702079	0.0199585
AGAP003785-RA	0.430352	0.0400188	-2.88685
AGAP012872-RA	0.430166	0.0102689	-0.66482
AGAP008326-RA	0.4293	0.0183246	-1.69122
AGAP001664-RA	0.428881	0.0100229	-0.626133
AGAP008046-RA	0.428754	0.00450516	0.960851
AGAP002354-RB	0.428535	0.00820762	-0.260111
AGAP010170-RA	0.428438	0.0342891	-2.65781
AGAP007339-RA	0.427727	0.0222473	-2.00902
AGAP002529-RA	0.427433	0.0183797	-1.6963
AGAP013266-RA	0.427408	0.00586405	0.380716
AGAP001572-RA	0.427107	0.0100229	-0.622417
AGAP000651-RA	0.426773	0.0278392	-2.35109
AGAP003349-RB	0.426625	0.0189371	-1.75112
AGAP013370-RA	0.426288	0.0292281	-2.42352
AGAP010727-RB	0.425236	0.0190017	-1.75696
AGAP010431-RA	0.425153	0.0294874	-2.4371
AGAP010727-RA	0.425143	0.0233865	-2.08554
AGAP000943-RE	0.425035	0.0161339	-1.47868
AGAP007594-RA	0.425001	0.0115947	-0.901278
AGAP005071-RB	0.424295	0.0387065	-2.83167
AGAP007209-RE	0.423967	0.0143716	-1.29876
AGAP011158-RA	0.423879	0.011611	-0.9034
AGAP004809-RA	0.423044	0.00508355	0.708044
AGAP009248-RA	0.422475	0.034665	-2.67568
AGAP000393-RA	0.422363	0.0096003	-0.547278
AGAP004562-RA	0.422289	0.0408178	-2.92176
AGAP006645-RA	0.42214	0.0119903	-0.955902
AGAP005657-RA	0.422	0.01046	-0.705945
AGAP009155-RA	0.421968	0.0196714	-1.81549
AGAP002999-RA	0.421912	0.00819146	-0.256435
AGAP005285-RA	0.421836	0.00486593	0.803951
AGAP002015-RB	0.421285	0.0380954	-2.81241
AGAP001688-RA	0.421052	0.0138883	-1.23482
AGAP001621-RA	0.421048	0.00939069	-0.49932
AGAP012280-RA	0.420666	0.00723315	-0.0376616
AGAP002691-RA	0.420488	0.0255266	-2.22149
AGAP001425-RA	0.420356	0.0127511	-1.08144
AGAP013383-RA	0.420333	0.044687	-3.05729
AGAP008917-RA	0.420317	0.0256886	-2.23333
AGAP013194-RA	0.420141	0.0134463	-1.17645
AGAP008330-RA	0.420043	0.0109321	-0.776541
AGAP003514-RA	0.419527	0.00501308	0.736046
AGAP005222-RB	0.419346	0.00606275	0.323082
AGAP011971-RA	0.419344	0.0169172	-1.55977
AGAP005062-RA	0.419287	0.00655462	0.155845
AGAP004507-RA	0.418554	0.00901855	-0.430778
AGAP002568-RA	0.418198	0.012539	-1.04781
AGAP001213-RA	0.417954	0.034665	-2.67633
AGAP011749-RA	0.417875	0.0204082	-1.87487
AGAP006025-RA	0.417673	0.0403086	-2.89972
AGAP010090-RA	0.417381	0.0169172	-1.5596
AGAP004904-RA	0.416887	0.0134463	-1.17666
AGAP012013-RA	0.416592	0.0358823	-2.72307
AGAP006963-RA	0.416559	0.0246486	-2.17114
AGAP007288-RA	0.416146	0.0153837	-1.40424
AGAP006645-RB	0.416014	0.0110513	-0.798654
AGAP001905-RA	0.415833	0.00562914	0.472916
AGAP008301-RA	0.415821	0.0409866	-2.9284
AGAP006115-RB	0.415655	0.0123577	-1.01503
AGAP000500-RA	0.414996	0.0113701	-0.863272
AGAP003308-RA	0.414594	0.0389257	-2.83888
AGAP002015-RA	0.414473	0.0417035	-2.95829
AGAP003900-RA	0.414399	0.0113051	-0.850739
AGAP001438-RA	0.414119	0.0203218	-1.86829
AGAP001208-RA	0.41409	0.0418828	-2.96455
AGAP001312-RA	0.41357	0.00708124	0.00435622
AGAP011196-RA	0.413495	0.00574734	0.429802
AGAP007645-RA	0.413061	0.0246486	-2.17147
AGAP007612-RA	0.412959	0.0241343	-2.13658
AGAP005266-RA	0.412793	0.0284291	-2.38325
AGAP006132-RA	0.411907	0.0278258	-2.35019
AGAP000393-RB	0.411904	0.0112414	-0.832602
AGAP000700-RA	0.411895	0.0372623	-2.77514
AGAP010026-RA	0.411756	0.00767997	-0.152303
AGAP001394-RA	0.411515	0.00951601	-0.532311
AGAP007762-RA	0.411389	0.0143279	-1.28917
AGAP005222-RA	0.411156	0.018318	-1.69037
AGAP002463-RB	0.411039	0.0196913	-1.81851
AGAP005245-RC	0.410792	0.018855	-1.74202
AGAP009790-RA	0.410571	0.0281687	-2.37005
AGAP000859-RA	0.410008	0.0397887	-2.87746
AGAP005711-RA	0.409828	0.00528617	0.596368
AGAP002036-RA	0.409135	0.0248941	-2.18681
AGAP001212-RA	0.409082	0.0258119	-2.24079
AGAP013478-RA	0.408885	0.0104155	-0.694698
AGAP000468-RA	0.408873	0.0256794	-2.23256
AGAP005437-RA	0.408577	0.0255266	-2.22306
AGAP001645-RA	0.408504	0.0346339	-2.67332
AGAP012103-RA	0.408393	0.0452765	-3.08053
AGAP006271-RA	0.408335	0.045705	-3.09649
AGAP007373-RB	0.408108	0.00579199	0.415335
AGAP010504-RA	0.408007	0.0241678	-2.14045
AGAP003352-RA	0.407795	0.00517431	0.6727
AGAP002649-RA	0.407171	0.042297	-2.97708
AGAP000105-RA	0.406539	0.0437757	-3.02674
AGAP000102-RA	0.406088	0.0142348	-1.27931
AGAP009424-RA	0.405999	0.0372046	-2.77282
AGAP003276-RA	0.405835	0.012059	-0.964988
AGAP009537-RA	0.405539	0.00610818	0.306231
AGAP002952-RA	0.405423	0.028512	-2.38674
AGAP012445-RA	0.404885	0.0409937	-2.9289
AGAP000943-RD	0.404136	0.0168682	-1.55569
AGAP012792-RA	0.40403	0.00718787	-0.0249984
AGAP003457-RA	0.40403	0.0411686	-2.93598
AGAP009638-RA	0.403794	0.03057	-2.49314
AGAP000974-RA	0.40248	0.0138767	-1.23071
AGAP006211-RA	0.402152	0.0125441	-1.0491
AGAP006059-RA	0.401881	0.0182168	-1.67935
AGAP004023-RA	0.40164	0.018735	-1.7303
AGAP000943-RA	0.401494	0.0134356	-1.17052
AGAP001621-RB	0.401389	0.00967733	-0.562138
AGAP000942-RB	0.401352	0.011429	-0.878668
AGAP000344-RB	0.400945	0.0311791	-2.52142
AGAP009052-RA	0.400925	0.0182162	-1.67881
AGAP006483-RA	0.40078	0.0168278	-1.55167
AGAP002081-RA	0.400756	0.024852	-2.18421
AGAP003989-RA	0.400531	0.0187832	-1.73556
AGAP003040-RA	0.399432	0.0405471	-2.91141
AGAP006099-RA	0.398988	0.0159896	-1.45903
AGAP003352-RB	0.398792	0.00611165	0.30454
AGAP009491-RA	0.398783	0.0176436	-1.62304
AGAP008423-RA	0.398013	0.0233171	-2.0798
AGAP001936-RA	0.397742	0.0391297	-2.85157
AGAP002136-RA	0.397637	0.0490407	-3.20402
AGAP009712-RA	0.396941	0.00758369	-0.116248
AGAP006645-RD	0.39684	0.0123094	-1.00849
AGAP000061-RB	0.396798	0.0133072	-1.15698
AGAP004402-RA	0.396764	0.00662618	0.135093
AGAP013128-RA	0.396512	0.00848901	-0.321742
AGAP003721-RA	0.396508	0.0076815	-0.153322
AGAP008366-RA	0.396432	0.026908	-2.29838
AGAP007736-RA	0.39641	0.0121986	-0.989207
AGAP000747-RB	0.396349	0.0398608	-2.88069
AGAP007792-RA	0.396118	0.0313035	-2.52746
AGAP013295-RA	0.39593	0.0477479	-3.16508
AGAP002321-RA	0.395677	0.0461194	-3.11152
AGAP000012-RA	0.395535	0.0125676	-1.0562
AGAP010285-RA	0.395062	0.00973793	-0.575773
AGAP012059-RA	0.394764	0.0238813	-2.11782
AGAP010567-RA	0.394606	0.0074153	-0.0802504
AGAP001256-RB	0.394522	0.0143721	-1.30067
AGAP007925-RA	0.394418	0.0184414	-1.70309
AGAP011939-RA	0.393836	0.0237585	-2.1086
AGAP006765-RB	0.393818	0.0162776	-1.50056
AGAP000697-RA	0.393317	0.0494249	-3.2158
AGAP013344-RA	0.393164	0.00983643	-0.593473
AGAP001208-RB	0.392945	0.0355461	-2.70894
AGAP001810-RA	0.392636	0.0134463	-1.17864
AGAP012434-RA	0.392529	0.0394376	-2.86312
AGAP010631-RA	0.392262	0.048564	-3.19191
AGAP000420-RA	0.391748	0.0149686	-1.36192
AGAP005927-RA	0.391582	0.0103229	-0.676777
AGAP000367-RA	0.390929	0.0442002	-3.0404
AGAP007157-RA	0.390923	0.00759059	-0.1251
AGAP009264-RA	0.39036	0.00756285	-0.112178
AGAP011359-RA	0.390244	0.0129562	-1.10593
AGAP012447-RA	0.390078	0.0180903	-1.6663
AGAP001091-RA	0.38998	0.026314	-2.26912
AGAP007307-RA	0.389876	0.0197829	-1.82726
AGAP010223-RA	0.38966	0.0143721	-1.30164
AGAP003746-RA	0.389648	0.0321508	-2.56808
AGAP003541-RC	0.389382	0.034665	-2.67549
AGAP002296-RA	0.388518	0.0127897	-1.08583
AGAP000943-RG	0.388381	0.0110393	-0.795568
AGAP006020-RA	0.388042	0.0274262	-2.32985
AGAP011954-RA	0.38798	0.0119373	-0.94594
AGAP008376-RA	0.387883	0.0139806	-1.24886
AGAP011879-RA	0.387663	0.0407802	-2.92046
AGAP012374-RA	0.387567	0.00674656	0.103159
AGAP001256-RC	0.387119	0.0105436	-0.724896
AGAP007698-RC	0.387003	0.0222385	-2.00818
AGAP005924-RA	0.386873	0.0329025	-2.60014
AGAP007966-RA	0.386636	0.0216049	-1.95917
AGAP005863-RA	0.386621	0.0397887	-2.87738
AGAP010766-RA	0.386349	0.0207298	-1.89866
AGAP003621-RA	0.385627	0.00464142	0.905344
AGAP001094-RA	0.385281	0.00647647	0.175068
AGAP011964-RA	0.384951	0.0202413	-1.86056
AGAP009266-RA	0.384829	0.034994	-2.68848
AGAP001886-RA	0.383893	0.0447706	-3.05989
AGAP000801-RA	0.383837	0.0222612	-2.01011
AGAP001168-RB	0.383471	0.0186567	-1.72149
AGAP001394-RB	0.383388	0.0171354	-1.57785
AGAP012183-RA	0.383322	0.0228827	-2.05282
AGAP000354-RA	0.383186	0.0196645	-1.81381
AGAP007494-RA	0.383066	0.02613	-2.26046
AGAP001312-RB	0.38306	0.00658807	0.148561
AGAP000354-RB	0.382964	0.0134372	-1.17176
AGAP011483-RA	0.382679	0.0130368	-1.11876
AGAP001638-RA	0.381865	0.0178354	-1.64265
AGAP007565-RB	0.381524	0.0195714	-1.80243
AGAP011297-RA	0.381288	0.0102416	-0.660617
AGAP001168-RA	0.381236	0.0132866	-1.15258
AGAP005030-RA	0.380948	0.0104766	-0.712166
AGAP001496-RA	0.380456	0.0131185	-1.13215
AGAP003809-RC	0.38029	0.0393366	-2.86007
AGAP001999-RA	0.379775	0.0458117	-3.10073
AGAP009040-RA	0.379298	0.0214943	-1.95197
AGAP000049-RA	0.378964	0.0475754	-3.1589
AGAP008902-RA	0.378841	0.0103574	-0.686035
AGAP002119-RA	0.377909	0.0130702	-1.12524
AGAP001219-RA	0.377585	0.0489607	-3.20141
AGAP000567-RB	0.377297	0.0326671	-2.59038
AGAP005193-RA	0.377125	0.0160516	-1.467
AGAP002135-RB	0.3769	0.013858	-1.22656
AGAP011689-RA	0.376701	0.0398651	-2.88169
AGAP006669-RA	0.376661	0.0415353	-2.95177
AGAP001761-RA	0.376568	0.0128795	-1.09682
AGAP000606-RA	0.376066	0.0099318	-0.608473
AGAP008757-RA	0.375684	0.0157221	-1.43438
AGAP003196-RA	0.375672	0.0174285	-1.60465
AGAP001438-RB	0.375524	0.017753	-1.63345
AGAP009812-RA	0.375431	0.0221158	-1.99684
AGAP003681-RA	0.37426	0.0111972	-0.825423
AGAP006574-RA	0.374157	0.0123094	-1.00848
AGAP010078-RA	0.374146	0.0368294	-2.75763
AGAP004866-RA	0.373521	0.034665	-2.67558
AGAP000897-RA	0.373109	0.0228827	-2.05178
AGAP009132-RA	0.37284	0.0201301	-1.85117
AGAP007209-RC	0.372618	0.013918	-1.23944
AGAP003092-RB	0.372564	0.0302008	-2.47672
AGAP012667-RA	0.372563	0.0458117	-3.10155
AGAP010534-RA	0.372327	0.0116454	-0.908395
AGAP001143-RA	0.372187	0.0202413	-1.86039
AGAP005020-RA	0.372117	0.0363283	-2.73998
AGAP003153-RC	0.371746	0.0292281	-2.42401
AGAP002927-RB	0.37164	0.0252063	-2.20251
AGAP007810-RA	0.371636	0.018845	-1.74089
AGAP000615-RA	0.371203	0.015102	-1.37648
AGAP004552-RA	0.371151	0.0179611	-1.65207
AGAP001296-RA	0.370825	0.0244409	-2.15805
AGAP003257-RA	0.369958	0.0464084	-3.12237
AGAP011783-RA	0.369901	0.0482132	-3.18069
AGAP002848-RA	0.369776	0.0283073	-2.37658
AGAP001531-RA	0.369115	0.0158836	-1.44889
AGAP007373-RA	0.368719	0.00951601	-0.533309
AGAP003843-RA	0.368708	0.00761385	-0.135933
AGAP007870-RA	0.368545	0.0221158	-1.99638
AGAP001035-RA	0.368441	0.00573705	0.443109
AGAP002894-RA	0.368169	0.0295808	-2.44308
AGAP005186-RA	0.368032	0.00843523	-0.310805
AGAP009384-RA	0.368021	0.040264	-2.89659
AGAP009160-RA	0.36779	0.0157076	-1.4319
AGAP004970-RA	0.367315	0.0196645	-1.81337
AGAP005258-RA	0.366755	0.00901981	-0.433242
AGAP008732-RA	0.366634	0.0423857	-2.98121
AGAP000035-RA	0.366531	0.0118563	-0.93507
AGAP001372-RC	0.366206	0.0113832	-0.871101
AGAP007796-RA	0.365689	0.0139233	-1.24329
AGAP010202-RA	0.365553	0.021539	-1.95464
AGAP009514-RA	0.365498	0.0290964	-2.41696
AGAP007249-RB	0.365477	0.0183003	-1.68709
AGAP000750-RA	0.365326	0.0205443	-1.88428
AGAP006574-RB	0.365061	0.0104777	-0.713076
AGAP002135-RA	0.364751	0.00629493	0.236398
AGAP003092-RE	0.364507	0.0490386	-3.20368
AGAP003124-RA	0.364172	0.0469411	-3.14047
AGAP004144-RA	0.363942	0.0321267	-2.5658
AGAP005528-RA	0.362901	0.0413783	-2.94393
AGAP007366-RB	0.362322	0.0452765	-3.08006
AGAP008825-RA	0.361612	0.047546	-3.15732
AGAP001674-RA	0.36137	0.00762631	-0.139558
AGAP006091-RA	0.360633	0.026294	-2.26792
AGAP001372-RA	0.360426	0.0122819	-1.00024
AGAP005425-RA	0.360165	0.030592	-2.49463
AGAP007827-RA	0.359695	0.0177349	-1.63095
AGAP009533-RA	0.359663	0.0301865	-2.47568
AGAP013309-RA	0.359654	0.0406337	-2.91439
AGAP007497-RA	0.359652	0.0231469	-2.06814
AGAP009516-RA	0.359066	0.033233	-2.61503
AGAP005411-RB	0.358436	0.00945488	-0.516808
AGAP007802-RA	0.357987	0.0195107	-1.7952
AGAP011152-RA	0.357957	0.0233588	-2.0836
AGAP001659-RA	0.357952	0.00793047	-0.20038
AGAP002936-RA	0.357815	0.0389744	-2.84326
AGAP005091-RD	0.357805	0.0379875	-2.80606
AGAP005560-RA	0.357773	0.0235094	-2.09278
AGAP006920-RA	0.357631	0.0491055	-3.20601
AGAP004236-RA	0.35757	0.0157221	-1.4344
AGAP003429-RA	0.357166	0.00939069	-0.49953
AGAP000104-RA	0.356989	0.0153837	-1.40431
AGAP006765-RA	0.356878	0.0403474	-2.90106
AGAP006388-RA	0.356488	0.0254085	-2.21264
AGAP003596-RA	0.356161	0.0432059	-3.0069
AGAP002137-RA	0.355896	0.0214943	-1.95199
AGAP008490-RA	0.355866	0.0399311	-2.88419
AGAP002570-RA	0.355586	0.01355	-1.19217
AGAP002059-RA	0.355381	0.0149839	-1.36609
AGAP008193-RA	0.355302	0.0237438	-2.10503
AGAP013338-RA	0.355138	0.0112767	-0.845223
AGAP007886-RA	0.354858	0.0331221	-2.60936
AGAP007864-RA	0.354572	0.0314586	-2.53453
AGAP010091-RA	0.354296	0.0198184	-1.83006
AGAP009906-RA	0.354171	0.0442079	-3.0409
AGAP003389-RA	0.354155	0.0135187	-1.18642
AGAP000108-RA	0.353895	0.00892228	-0.411819
AGAP001999-RB	0.353387	0.0277915	-2.34775
AGAP003513-RB	0.353325	0.0125527	-1.05379
AGAP008924-RA	0.353264	0.0146818	-1.33386
AGAP007325-RA	0.352948	0.0249491	-2.18956
AGAP005939-RA	0.352671	0.0113337	-0.854698
AGAP005400-RA	0.352592	0.0134463	-1.18011
AGAP000627-RC	0.352575	0.0103382	-0.683378
AGAP003092-RD	0.352473	0.0378831	-2.80112
AGAP011413-RA	0.352216	0.00625228	0.248487
AGAP007618-RA	0.352193	0.0295154	-2.43851
AGAP002293-RA	0.351976	0.0484731	-3.18875
AGAP009721-RA	0.351902	0.0492145	-3.20982
AGAP008497-RA	0.351452	0.0242933	-2.14839
AGAP004092-RA	0.350981	0.00696462	0.045259
AGAP006106-RA	0.350978	0.0434256	-3.01471
AGAP001177-RA	0.350725	0.0138649	-1.22873
AGAP001267-RA	0.350556	0.0311467	-2.51923
AGAP004592-RD	0.348988	0.03418	-2.65367
AGAP001899-RA	0.3488	0.00740769	-0.0766131
AGAP001988-RA	0.348664	0.0130906	-1.12875
AGAP001255-RA	0.348308	0.0166167	-1.53279
AGAP011280-RA	0.348156	0.0100229	-0.627649
AGAP000875-RA	0.347957	0.0306863	-2.49865
AGAP000223-RA	0.347746	0.0318954	-2.55588
AGAP011108-RA	0.347677	0.018775	-1.73328
AGAP007684-RB	0.347531	0.0380093	-2.80867
AGAP003352-RC	0.346776	0.0123007	-1.00487
AGAP003983-RA	0.346627	0.0100229	-0.622541
AGAP008859-RA	0.346407	0.0111007	-0.808532
AGAP010598-RA	0.346371	0.0307067	-2.50008
AGAP012185-RA	0.346349	0.022767	-2.04369
AGAP012431-RA	0.345947	0.0326058	-2.58803
AGAP007698-RB	0.345764	0.0375482	-2.78765
AGAP007932-RA	0.345687	0.0121707	-0.982201
AGAP003638-RA	0.345214	0.0325581	-2.58611
AGAP005165-RA	0.345181	0.0389972	-2.84526
AGAP003311-RA	0.344952	0.0366952	-2.75306
AGAP003734-RA	0.344782	0.0255266	-2.22208
AGAP003400-RA	0.344383	0.0198572	-1.83263
AGAP003429-RC	0.343899	0.00889125	-0.404478
AGAP005400-RB	0.343661	0.0172616	-1.59046
AGAP007563-RC	0.343286	0.0147755	-1.34379
AGAP002891-RC	0.343084	0.0316831	-2.54462
AGAP008532-RA	0.343037	0.0257152	-2.23483
AGAP009780-RA	0.342871	0.0337086	-2.63383
AGAP002888-RC	0.342673	0.0258336	-2.24207
AGAP007340-RB	0.342353	0.0483231	-3.18409
AGAP009983-RA	0.342318	0.0219971	-1.98537
AGAP008317-RA	0.34191	0.0289655	-2.40881
AGAP003153-RA	0.341812	0.0279704	-2.35762
AGAP003359-RA	0.341627	0.0442002	-3.0395
AGAP012479-RA	0.341166	0.0110513	-0.798105
AGAP000849-RA	0.341084	0.0300284	-2.46825
AGAP006965-RA	0.340489	0.0293196	-2.42772
AGAP000627-RA	0.340334	0.00892228	-0.411909
AGAP000042-RA	0.339599	0.0195295	-1.79756
AGAP001372-RB	0.339115	0.012187	-0.985674
AGAP001472-RA	0.338596	0.035445	-2.70487
AGAP005506-RA	0.337751	0.0397724	-2.87637
AGAP001256-RA	0.337439	0.0163373	-1.50588
AGAP007382-RA	0.337319	0.0394835	-2.86556
AGAP005745-RA	0.337245	0.0475946	-3.16066
AGAP006634-RA	0.337198	0.0455818	-3.09272
AGAP003153-RB	0.337068	0.0233588	-2.08386
AGAP009007-RA	0.336995	0.0185808	-1.71484
AGAP008984-RA	0.336107	0.0281197	-2.36557
AGAP012578-RA	0.33608	0.0144567	-1.31158
AGAP000203-RA	0.335895	0.0389972	-2.84499
AGAP009034-RA	0.334732	0.024852	-2.18384
AGAP007967-RA	0.334647	0.0186823	-1.72559
AGAP005245-RL	0.333298	0.0336774	-2.63165
AGAP004501-RA	0.332881	0.0102017	-0.654403
AGAP006188-RA	0.332738	0.0103308	-0.68195
AGAP007241-RA	0.332695	0.0203175	-1.86762
AGAP003768-RA	0.332567	0.0219571	-1.982
AGAP001211-RA	0.332294	0.0398539	-2.87986
AGAP000801-RB	0.332271	0.0480271	-3.17452
AGAP001499-RA	0.331933	0.0402807	-2.89827
AGAP003153-RD	0.331776	0.0380796	-2.81163
AGAP003092-RC	0.331703	0.0456055	-3.09357
AGAP010599-RA	0.331605	0.0359507	-2.72578
AGAP000033-RA	0.330665	0.0149687	-1.36287
AGAP009837-RA	0.330436	0.0263325	-2.27026
AGAP004790-RA	0.330082	0.0196645	-1.81339
AGAP005293-RA	0.329814	0.0324744	-2.58231
AGAP003981-RA	0.329144	0.0129276	-1.10299
AGAP002493-RA	0.328951	0.00874341	-0.370323
AGAP003181-RA	0.328817	0.0136932	-1.20742
AGAP012127-RA	0.328786	0.0338841	-2.64097
AGAP008320-RA	0.328673	0.0132621	-1.1493
AGAP001205-RA	0.328671	0.047779	-3.16607
AGAP011049-RA	0.327953	0.0329604	-2.60309
AGAP000699-RB	0.327801	0.0418828	-2.96455
AGAP000969-RE	0.327691	0.0481083	-3.17779
AGAP001272-RA	0.327533	0.0152587	-1.39367
AGAP006188-RB	0.326971	0.0160356	-1.46412
AGAP005250-RA	0.326934	0.0148826	-1.3536
AGAP001284-RA	0.326891	0.0442481	-3.0428
AGAP003429-RB	0.32688	0.0120773	-0.97095
AGAP005293-RB	0.326773	0.0451102	-3.07283
AGAP001189-RB	0.3267	0.0121986	-0.989307
AGAP001905-RB	0.325941	0.0172616	-1.58935
AGAP004088-RA	0.325914	0.0339713	-2.64514
AGAP011488-RA	0.325534	0.0368377	-2.75821
AGAP007208-RA	0.325448	0.0081016	-0.23754
AGAP012631-RA	0.325193	0.0270075	-2.305
AGAP009351-RA	0.325065	0.0332074	-2.61386
AGAP007110-RA	0.324779	0.0135381	-1.19014
AGAP010971-RA	0.324662	0.0239878	-2.12725
AGAP007278-RA	0.324336	0.0268119	-2.29234
AGAP009028-RA	0.324327	0.00874341	-0.371778
AGAP001794-RA	0.324253	0.0207212	-1.89686
AGAP004982-RA	0.324189	0.00947572	-0.520891
AGAP009788-RA	0.32371	0.0312555	-2.52547
AGAP003431-RA	0.323578	0.0448777	-3.06365
AGAP005873-RA	0.322764	0.0344802	-2.66712
AGAP004592-RG	0.322562	0.0167245	-1.54119
AGAP003174-RA	0.322491	0.0272485	-2.31983
AGAP000930-RA	0.32247	0.0389744	-2.84347
AGAP005187-RA	0.322129	0.0203266	-1.86897
AGAP000504-RA	0.321903	0.0171374	-1.57846
AGAP008405-RA	0.321662	0.0303812	-2.48544
AGAP010871-RA	0.32126	0.0279481	-2.35601
AGAP007312-RA	0.320529	0.0454764	-3.08874
AGAP006391-RA	0.320526	0.0237495	-2.1065
AGAP007578-RA	0.320359	0.0410481	-2.93095
AGAP002119-RB	0.319894	0.0167923	-1.5482
AGAP013333-RA	0.319648	0.0306173	-2.49588
AGAP008754-RA	0.319197	0.0230454	-2.06246
AGAP008074-RA	0.319165	0.0176608	-1.62461
AGAP004307-RB	0.319073	0.0401278	-2.89226
AGAP001696-RA	0.319026	0.0469165	-3.13961
AGAP007771-RA	0.318973	0.0286493	-2.39373
AGAP003099-RA	0.318795	0.0224786	-2.02471
AGAP008851-RA	0.318754	0.0195519	-1.79968
AGAP008321-RA	0.318725	0.0237585	-2.10915
AGAP001061-RB	0.318386	0.0240206	-2.12912
AGAP002831-RA	0.318061	0.0238161	-2.11233
AGAP007684-RA	0.317823	0.0414914	-2.94817
AGAP010162-RA	0.317617	0.0301865	-2.47567
AGAP010606-RA	0.317441	0.0255266	-2.22284
AGAP006239-RA	0.317232	0.0328935	-2.59916
AGAP012042-RA	0.317137	0.0144177	-1.30764
AGAP010857-RA	0.316968	0.0494593	-3.21742
AGAP011203-RA	0.316722	0.0295895	-2.44376
AGAP008781-RA	0.316614	0.0295955	-2.44471
AGAP002286-RA	0.316602	0.0191167	-1.76705
AGAP006240-RA	0.316542	0.0457951	-3.09949
AGAP007977-RA	0.315671	0.0232857	-2.07643
AGAP002970-RB	0.314553	0.0412313	-2.93888
AGAP000375-RA	0.314405	0.0294157	-2.43195
AGAP011421-RA	0.31431	0.0404562	-2.90619
AGAP002181-RB	0.31425	0.0106643	-0.741034
AGAP008691-RA	0.313344	0.0135301	-1.18896
AGAP011740-RA	0.313338	0.0272482	-2.31944
AGAP001386-RA	0.312888	0.0125441	-1.04962
AGAP004693-RA	0.312496	0.0463457	-3.12063
AGAP006682-RA	0.312342	0.0156005	-1.42304
AGAP008948-RA	0.311876	0.0272497	-2.32091
AGAP000202-RA	0.311763	0.0160552	-1.4699
AGAP005142-RA	0.311096	0.0204623	-1.8787
AGAP000321-RB	0.310265	0.025324	-2.20828
AGAP002458-RA	0.309851	0.0238199	-2.1133
AGAP004592-RC	0.309639	0.0173057	-1.59373
AGAP007942-RA	0.308907	0.0382546	-2.81751
AGAP005411-RA	0.308662	0.0318954	-2.55602
AGAP010695-RA	0.30858	0.0222256	-2.00632
AGAP006228-RA	0.308444	0.0112414	-0.83238
AGAP007590-RA	0.308411	0.0394394	-2.8635
AGAP010880-RB	0.307995	0.0163373	-1.50632
AGAP002831-RB	0.30767	0.0391297	-2.85146
AGAP004864-RA	0.306131	0.0307562	-2.50216
AGAP001272-RB	0.3061	0.011429	-0.878002
AGAP002131-RA	0.306025	0.0283602	-2.37916
AGAP010503-RA	0.305899	0.0264819	-2.27823
AGAP008863-RA	0.304906	0.0391297	-2.85178
AGAP003722-RA	0.304815	0.0269936	-2.30331
AGAP012668-RA	0.304634	0.0251021	-2.19729
AGAP007957-RA	0.303909	0.0495435	-3.22098
AGAP005021-RA	0.303797	0.0379294	-2.80376
AGAP009206-RA	0.303323	0.0117086	-0.919047
AGAP007027-RA	0.302827	0.0398651	-2.88142
AGAP010962-RA	0.302483	0.0259978	-2.25195
AGAP006916-RA	0.302449	0.0475946	-3.16062
AGAP003633-RA	0.301859	0.0238263	-2.11399
AGAP006473-RA	0.301225	0.0226666	-2.03813
AGAP009518-RA	0.301167	0.0426091	-2.98899
AGAP012529-RA	0.301072	0.0431081	-3.00324
AGAP004293-RA	0.300877	0.0180099	-1.66011
AGAP008451-RA	0.300727	0.047982	-3.17323
AGAP007501-RA	0.299824	0.0159971	-1.46023
AGAP009587-RA	0.299474	0.0400819	-2.88983
AGAP001975-RA	0.299196	0.0272303	-2.31836
AGAP002857-RA	0.299152	0.0158662	-1.44721
AGAP002128-RA	0.299021	0.0374026	-2.78238
AGAP000109-RA	0.29873	0.0281101	-2.36483
AGAP008316-RA	0.29851	0.0268119	-2.29264
AGAP001651-RA	0.297862	0.0362962	-2.73836
AGAP001733-RA	0.297728	0.0234934	-2.09164
AGAP003301-RA	0.297546	0.0193857	-1.78607
AGAP004616-RA	0.297154	0.0182162	-1.67713
AGAP002617-RA	0.297121	0.0116285	-0.905623
AGAP000754-RA	0.296323	0.0134463	-1.17542
AGAP009245-RA	0.295537	0.0212421	-1.93041
AGAP001308-RA	0.295336	0.0296467	-2.44729
AGAP003242-RA	0.294677	0.0127266	-1.07615
AGAP009887-RA	0.294366	0.0478423	-3.16896
AGAP000627-RB	0.294158	0.0161339	-1.47765
AGAP009112-RA	0.294053	0.0298118	-2.45797
AGAP011139-RA	0.293388	0.0232935	-2.07761
AGAP006021-RA	0.292374	0.0195278	-1.79696
AGAP010840-RA	0.291834	0.0378096	-2.79839
AGAP007602-RA	0.291824	0.0172523	-1.58707
AGAP000252-RA	0.291101	0.0357856	-2.71883
AGAP002857-RB	0.290771	0.0289139	-2.4058
AGAP000565-RB	0.290312	0.045208	-3.07721
AGAP002579-RA	0.290038	0.0463457	-3.12063
AGAP000493-RA	0.289685	0.0225867	-2.0327
AGAP002264-RA	0.289673	0.0370511	-2.76571
AGAP009610-RA	0.289254	0.0175187	-1.61195
AGAP006068-RB	0.288584	0.0215538	-1.9558
AGAP009278-RA	0.288183	0.0463179	-3.11939
AGAP012991-RA	0.287597	0.0207233	-1.89747
AGAP001767-RA	0.28737	0.0459038	-3.10443
AGAP011100-RA	0.287263	0.0302008	-2.4769
AGAP005779-RA	0.287123	0.0241343	-2.13643
AGAP003219-RA	0.286799	0.0459158	-3.10558
AGAP012988-RA	0.286334	0.0299955	-2.46671
AGAP001809-RA	0.28605	0.0239728	-2.12418
AGAP000663-RB	0.285877	0.0174084	-1.60246
AGAP009536-RA	0.285343	0.0466611	-3.12902
AGAP000273-RA	0.285063	0.0147788	-1.34455
AGAP000008-RA	0.284902	0.0213676	-1.94183
AGAP002184-RA	0.284724	0.0145407	-1.31884
AGAP001253-RA	0.284702	0.0401278	-2.89234
AGAP012488-RA	0.284586	0.0331616	-2.61134
AGAP012113-RA	0.28348	0.0243502	-2.15169
AGAP001585-RC	0.283147	0.0405471	-2.91038
AGAP005640-RA	0.283031	0.0295632	-2.44196
AGAP004574-RA	0.282506	0.0433577	-3.01219
AGAP013441-RA	0.282091	0.0411532	-2.93523
AGAP010801-RA	0.281275	0.0212462	-1.93305
AGAP007768-RA	0.28055	0.0186139	-1.71766
AGAP001283-RB	0.280544	0.0417605	-2.96037
AGAP007443-RA	0.280381	0.0321169	-2.56483
AGAP000991-RA	0.280119	0.0484065	-3.1868
AGAP001341-RA	0.279524	0.027103	-2.31142
AGAP002690-RA	0.279045	0.0264139	-2.2751
AGAP001165-RA	0.278758	0.0318817	-2.5545
AGAP002049-RA	0.278739	0.0221158	-1.99666
AGAP010592-RA	0.278221	0.0207799	-1.90296
AGAP008828-RA	0.277817	0.0203668	-1.87152
AGAP005460-RA	0.277721	0.0365755	-2.74881
AGAP005905-RA	0.277527	0.0190152	-1.75901
AGAP000138-RA	0.277124	0.0481029	-3.17731
AGAP006264-RA	0.276623	0.0392009	-2.85409
AGAP008062-RA	0.27618	0.0270075	-2.30468
AGAP011922-RA	0.276126	0.0293239	-2.42824
AGAP003075-RB	0.275934	0.0428887	-2.99719
AGAP005544-RA	0.275091	0.0307919	-2.50448
AGAP009588-RA	0.274272	0.0295632	-2.44207
AGAP005196-RA	0.274128	0.0356656	-2.71389
AGAP002010-RA	0.274116	0.0281687	-2.36978
AGAP006328-RA	0.27339	0.0403608	-2.90223
AGAP004327-RA	0.272806	0.0389972	-2.84464
AGAP001752-RB	0.272302	0.0428887	-2.9972
AGAP009714-RA	0.272198	0.0204082	-1.875
AGAP004055-RB	0.271972	0.045208	-3.07738
AGAP002399-RA	0.271336	0.04821	-3.18033
AGAP006068-RA	0.270738	0.0290876	-2.41627
AGAP011956-RA	0.270662	0.045515	-3.08994
AGAP005839-RA	0.270662	0.0320971	-2.56382
AGAP005124-RB	0.270522	0.0485739	-3.19242
AGAP005937-RA	0.270435	0.0271399	-2.31404
AGAP006068-RC	0.269788	0.024683	-2.17337
AGAP010306-RA	0.26968	0.0321599	-2.5698
AGAP002607-RA	0.269634	0.0401004	-2.89097
AGAP000625-RA	0.26947	0.0434256	-3.01479
AGAP011500-RA	0.268961	0.032372	-2.57823
AGAP004479-RA	0.268916	0.0179805	-1.65556
AGAP006447-RA	0.268822	0.018855	-1.74236
AGAP000321-RA	0.268505	0.0442611	-3.04373
AGAP004863-RA	0.268193	0.0275091	-2.33456
AGAP001189-RA	0.267151	0.0173393	-1.59641
AGAP001710-RA	0.2654	0.030783	-2.50381
AGAP001482-RA	0.265317	0.0225333	-2.02892
AGAP009290-RA	0.265056	0.0403764	-2.90312
AGAP005953-RA	0.265	0.0228827	-2.05243
AGAP009208-RA	0.263446	0.04933	-3.21289
AGAP004734-RA	0.262852	0.0296669	-2.44911
AGAP003598-RA	0.262485	0.0339713	-2.64535
AGAP005265-RA	0.262163	0.0296994	-2.45174
AGAP005802-RA	0.262065	0.0270789	-2.30859
AGAP000565-RC	0.261074	0.0331221	-2.60911
AGAP004438-RA	0.261053	0.0400983	-2.89059
AGAP005490-RA	0.260757	0.0353077	-2.70005
AGAP005010-RA	0.260418	0.0442002	-3.03849
AGAP005747-RB	0.25944	0.0317913	-2.5504
AGAP004188-RA	0.259284	0.0411532	-2.93469
AGAP002010-RB	0.259036	0.0190217	-1.76036
AGAP005976-RA	0.257977	0.0408996	-2.92454
AGAP008990-RA	0.257669	0.0245825	-2.16701
AGAP002369-RA	0.256667	0.024161	-2.13823
AGAP006367-RA	0.256604	0.0313885	-2.53143
AGAP003687-RA	0.254936	0.0241343	-2.1356
AGAP013284-RB	0.254838	0.0442002	-3.03911
AGAP006405-RA	0.254278	0.0362368	-2.73627
AGAP011213-RA	0.253922	0.0489779	-3.20207
AGAP006996-RA	0.253536	0.0242072	-2.14339
AGAP012707-RA	0.252841	0.02563	-2.22918
AGAP001138-RA	0.25238	0.0372046	-2.7727
AGAP009672-RA	0.251696	0.0491801	-3.20879
AGAP003417-RA	0.251049	0.0376543	-2.79166
AGAP008593-RA	0.251037	0.0279812	-2.35916
AGAP006838-RA	0.250687	0.033696	-2.63263
AGAP006246-RA	0.250379	0.0255266	-2.22289
AGAP011768-RA	0.249622	0.0463163	-3.11875
AGAP001148-RB	0.24953	0.0496056	-3.22259
AGAP000824-RB	0.248769	0.037092	-2.76756
AGAP010502-RB	0.248697	0.0292281	-2.42395
AGAP009239-RA	0.248457	0.0475946	-3.16038
AGAP008918-RA	0.248413	0.0493517	-3.21365
AGAP012095-RA	0.248202	0.0495333	-3.22046
AGAP013286-RB	0.247967	0.034552	-2.66976
AGAP004049-RA	0.247518	0.0435515	-3.01955
AGAP003790-RA	0.246826	0.0476263	-3.16179
AGAP013257-RA	0.24663	0.0230186	-2.06069
AGAP001019-RA	0.24647	0.0387065	-2.83163
AGAP013014-RA	0.24646	0.0467703	-3.13376
AGAP002682-RA	0.245812	0.033696	-2.63294
AGAP004087-RA	0.245666	0.0269038	-2.29775
AGAP001877-RA	0.245562	0.0242555	-2.14593
AGAP011456-RA	0.244949	0.0434664	-3.01641
AGAP004943-RA	0.244905	0.0379674	-2.80516
AGAP000927-RA	0.244548	0.0232989	-2.07827
AGAP005111-RB	0.244402	0.0435372	-3.01876
AGAP010656-RA	0.244286	0.0433394	-3.01143
AGAP005946-RA	0.244164	0.0398387	-2.87912
AGAP004664-RA	0.244119	0.0338841	-2.64074
AGAP003625-RA	0.24344	0.0442002	-3.0399
AGAP002686-RA	0.243254	0.0490677	-3.2049
AGAP003882-RB	0.242946	0.0305289	-2.49135
AGAP003613-RA	0.242261	0.0329959	-2.60458
AGAP002315-RB	0.242	0.0373132	-2.77792
AGAP011757-RA	0.241562	0.0321406	-2.56704
AGAP010502-RA	0.241384	0.044299	-3.04556
AGAP000512-RA	0.241311	0.0365845	-2.7495
AGAP010277-RA	0.241257	0.0394967	-2.86678
AGAP003709-RC	0.240234	0.0482616	-3.18235
AGAP009560-RA	0.240218	0.0298438	-2.45984
AGAP006721-RB	0.239991	0.0325402	-2.58482
AGAP002382-RA	0.239453	0.0432224	-3.00793
AGAP000127-RA	0.239208	0.0409177	-2.92565
AGAP002549-RA	0.238222	0.0415353	-2.95103
AGAP009961-RA	0.237606	0.039059	-2.84859
AGAP008824-RA	0.236844	0.0442481	-3.04273
AGAP009496-RA	0.236573	0.029068	-2.41497
AGAP005418-RA	0.235749	0.044687	-3.05702
AGAP002282-RA	0.235159	0.0471611	-3.14653
AGAP012332-RA	0.234607	0.048564	-3.19178
AGAP009716-RA	0.234541	0.0356193	-2.71182
AGAP000534-RB	0.234091	0.0414518	-2.94678
AGAP003882-RA	0.23352	0.0339788	-2.64638
AGAP002996-RB	0.232322	0.0447928	-3.06103
AGAP013476-RA	0.232154	0.0414518	-2.94673
AGAP003648-RA	0.231853	0.0414943	-2.94922
AGAP003439-RN	0.231752	0.0449626	-3.06812
AGAP003084-RA	0.230665	0.0411836	-2.93669
AGAP001566-RA	0.230442	0.0494191	-3.21539
AGAP000662-RA	0.23032	0.0377273	-2.7954
AGAP011962-RA	0.229229	0.03418	-2.65371
AGAP007264-RA	0.227552	0.0314194	-2.53284
AGAP002668-RA	0.227396	0.0400347	-2.8876
AGAP001762-RA	0.226905	0.0462354	-3.11569
AGAP008329-RA	0.226746	0.0352457	-2.69784
AGAP006478-RA	0.225812	0.0468133	-3.13578
AGAP002951-RA	0.225756	0.0462977	-3.11803
AGAP003439-RD	0.22547	0.0462977	-3.1176
AGAP003678-RA	0.225175	0.04515	-3.07484
AGAP001907-RA	0.22426	0.0454628	-3.08751
AGAP009975-RA	0.224011	0.0404562	-2.90589
AGAP002644-RA	0.221988	0.0364726	-2.74454
AGAP000255-RD	0.221618	0.0348036	-2.68206
AGAP001581-RB	0.221561	0.042471	-2.98403
AGAP000343-RA	0.219858	0.0478025	-3.16778
AGAP010366-RA	0.219588	0.0482613	-3.18205
AGAP001981-RC	0.217063	0.0411532	-2.9342
AGAP000663-RA	0.216298	0.0475693	-3.15814
AGAP000255-RA	0.214597	0.0425089	-2.98587
AGAP012802-RA	0.214336	0.043817	-3.02805
AGAP011905-RA	0.209767	0.0475754	-3.15869
AGAP000979-RA	0.20834	0.0425089	-2.98557
AGAP001381-RA	0.207084	0.0409177	-2.92561
AGAP008885-RA	0.206052	0.0468321	-3.13681
AGAP012693-RA	0.205414	0.0494986	-3.21924
AGAP002123-RA	0.205313	0.04515	-3.07499
AGAP007783-RA	0.204852	0.0412246	-2.93839
AGAP006638-RA	0.204283	0.0414914	-2.94843
AGAP006283-RB	0.200309	0.0498656	-3.23017
AGAP010899-RA	0.198682	0.0467389	-3.13139
AGAP000447-RA	-0.20208	0.0400571	-2.88885
AGAP011581-RA	-0.210623	0.0416634	-2.95663
AGAP008816-RA	-0.21177	0.0411532	-2.93527
AGAP003224-RA	-0.212963	0.0467578	-3.13232
AGAP010716-RA	-0.213594	0.0442002	-3.03875
AGAP008921-RA	-0.213917	0.0406855	-2.91681
AGAP011833-RA	-0.215384	0.0413436	-2.94247
AGAP008217-RA	-0.21721	0.0494593	-3.21693
AGAP003213-RA	-0.221163	0.0371596	-2.77085
AGAP013489-RA	-0.221273	0.0435515	-3.01973
AGAP008982-RA	-0.221965	0.0499817	-3.23321
AGAP010725-RA	-0.222165	0.0321524	-2.56891
AGAP000881-RA	-0.222322	0.0452765	-3.08132
AGAP004429-RA	-0.223529	0.0491801	-3.20854
AGAP001614-RA	-0.224583	0.0445757	-3.05341
AGAP003340-RA	-0.224978	0.0376062	-2.78963
AGAP002961-RA	-0.225095	0.0444274	-3.04956
AGAP003731-RA	-0.228301	0.0468967	-3.13887
AGAP006359-RA	-0.230686	0.033897	-2.64172
AGAP010693-RA	-0.231055	0.0394825	-2.86499
AGAP004773-RA	-0.231356	0.037778	-2.79716
AGAP011307-RA	-0.232339	0.0322497	-2.57313
AGAP001530-RA	-0.233291	0.0321404	-2.56668
AGAP008351-RA	-0.235624	0.0472542	-3.14901
AGAP009943-RA	-0.23603	0.0283749	-2.38084
AGAP010978-RA	-0.238235	0.0294709	-2.43469
AGAP002348-RA	-0.238443	0.0393143	-2.85881
AGAP010136-RA	-0.23901	0.0397375	-2.87446
AGAP002880-RA	-0.240697	0.0331762	-2.61215
AGAP008523-RA	-0.241084	0.0484065	-3.187
AGAP002470-RA	-0.241451	0.0451919	-3.07628
AGAP002739-RA	-0.24227	0.0454628	-3.08733
AGAP006529-RA	-0.243148	0.0274262	-2.33019
AGAP000448-RA	-0.243833	0.0448104	-3.06175
AGAP011065-RA	-0.244748	0.0471611	-3.14662
AGAP002898-RC	-0.244991	0.0316324	-2.54256
AGAP011198-RA	-0.245725	0.0343119	-2.6599
AGAP012779-RA	-0.247689	0.0376782	-2.79304
AGAP000454-RA	-0.2484	0.0233487	-2.08259
AGAP003398-RA	-0.248686	0.0394835	-2.86567
AGAP005375-RA	-0.249483	0.029732	-2.45436
AGAP009061-RA	-0.249873	0.0234868	-2.09094
AGAP007036-RA	-0.250458	0.0340837	-2.65001
AGAP004842-RB	-0.250505	0.0287955	-2.39992
AGAP009891-RA	-0.250558	0.0220082	-1.9866
AGAP002221-RA	-0.250783	0.0336763	-2.63093
AGAP012761-RA	-0.250834	0.0260103	-2.25285
AGAP004524-RA	-0.250875	0.0433775	-3.01299
AGAP010291-RA	-0.251593	0.0342891	-2.65753
AGAP002933-RB	-0.25254	0.0432439	-3.00877
AGAP002073-RA	-0.253375	0.0376782	-2.79339
AGAP007296-RA	-0.253575	0.0323296	-2.57648
AGAP000551-RA	-0.253954	0.0389636	-2.84103
AGAP002429-RA	-0.254947	0.0344802	-2.66719
AGAP005410-RB	-0.256281	0.0301459	-2.47315
AGAP010853-RA	-0.256348	0.0419991	-2.968
AGAP003003-RA	-0.258295	0.0483231	-3.18429
AGAP010228-RA	-0.258719	0.028137	-2.3676
AGAP002242-RA	-0.258874	0.0248373	-2.18279
AGAP011224-RA	-0.259072	0.0308105	-2.50548
AGAP001942-RA	-0.259503	0.0478025	-3.16748
AGAP004254-RA	-0.260324	0.0303616	-2.48439
AGAP001083-RD	-0.260758	0.0411532	-2.93461
AGAP012382-RA	-0.261124	0.0467219	-3.13071
AGAP000268-RA	-0.261341	0.0390136	-2.84702
AGAP005297-RA	-0.262093	0.0241343	-2.13647
AGAP008798-RA	-0.262114	0.0454764	-3.08859
AGAP006437-RA	-0.262167	0.0494782	-3.21812
AGAP006248-RA	-0.262693	0.0468967	-3.13869
AGAP011505-RA	-0.262883	0.045705	-3.09642
AGAP011465-RA	-0.262901	0.0259276	-2.24783
AGAP009081-RA	-0.263421	0.0392057	-2.85488
AGAP009415-RA	-0.263428	0.0212627	-1.93443
AGAP005631-RA	-0.264199	0.0399095	-2.88329
AGAP002499-RA	-0.265653	0.0167646	-1.54443
AGAP008965-RA	-0.266784	0.0290235	-2.41206
AGAP003889-RB	-0.266889	0.0254174	-2.2134
AGAP005685-RA	-0.267747	0.0460757	-3.11021
AGAP011136-RA	-0.26926	0.021472	-1.94918
AGAP003936-RA	-0.270089	0.0363047	-2.73895
AGAP007519-RA	-0.270499	0.0328718	-2.59811
AGAP013148-RA	-0.270574	0.0222144	-2.00494
AGAP007206-RA	-0.270668	0.0337751	-2.63683
AGAP003516-RA	-0.27078	0.0165527	-1.52622
AGAP010338-RA	-0.271513	0.0297952	-2.45701
AGAP012936-RA	-0.273964	0.0289269	-2.40665
AGAP011050-RA	-0.274283	0.0243756	-2.154
AGAP009075-RA	-0.274328	0.0327779	-2.5947
AGAP007644-RA	-0.274335	0.0449523	-3.06757
AGAP008707-RA	-0.274527	0.0357765	-2.71788
AGAP004175-RA	-0.274554	0.0245544	-2.16499
AGAP004488-RA	-0.275041	0.0473279	-3.15096
AGAP005397-RA	-0.275626	0.029714	-2.45298
AGAP010577-RA	-0.276249	0.0327698	-2.59409
AGAP000497-RA	-0.277308	0.0376665	-2.79234
AGAP011889-RA	-0.277397	0.0400571	-2.88857
AGAP000402-RA	-0.277401	0.0257517	-2.23789
AGAP009772-RA	-0.277478	0.0316207	-2.54149
AGAP002534-RB	-0.27748	0.0195714	-1.8028
AGAP004654-RA	-0.27778	0.0448973	-3.06535
AGAP005007-RA	-0.277993	0.0498519	-3.22959
AGAP006175-RA	-0.278028	0.0216667	-1.96309
AGAP001461-RA	-0.278465	0.0207516	-1.90021
AGAP010347-RB	-0.279858	0.0414943	-2.94945
AGAP005769-RA	-0.280088	0.0255266	-2.22054
AGAP002981-RA	-0.280721	0.020232	-1.85876
AGAP007201-RA	-0.28297	0.0218784	-1.97689
AGAP010235-RA	-0.283269	0.0405471	-2.91105
AGAP007024-RA	-0.284362	0.0365755	-2.7489
AGAP000480-RA	-0.284394	0.0321508	-2.56789
AGAP006964-RA	-0.284494	0.0499495	-3.23224
AGAP002602-RA	-0.284533	0.0343785	-2.66266
AGAP010478-RA	-0.284553	0.0138861	-1.23289
AGAP003816-RA	-0.28498	0.0295632	-2.44171
AGAP006941-RA	-0.285374	0.0332659	-2.61643
AGAP010262-RA	-0.285672	0.0448869	-3.06441
AGAP006878-RA	-0.287305	0.0371178	-2.76864
AGAP012955-RA	-0.287721	0.0398608	-2.88069
AGAP009417-RA	-0.287914	0.0344449	-2.66541
AGAP007699-RC	-0.288137	0.0390136	-2.84682
AGAP002068-RB	-0.288364	0.0318457	-2.55258
AGAP001083-RC	-0.288525	0.0406855	-2.91703
AGAP006620-RA	-0.289529	0.0389257	-2.83901
AGAP002022-RA	-0.289727	0.0214292	-1.94577
AGAP005918-RA	-0.290551	0.0255266	-2.22218
AGAP004340-RA	-0.291602	0.0475946	-3.16079
AGAP008601-RA	-0.29179	0.0380087	-2.80772
AGAP008084-RA	-0.291862	0.0196645	-1.81468
AGAP004300-RA	-0.292055	0.0155025	-1.41475
AGAP001737-RA	-0.292351	0.0485195	-3.19035
AGAP005191-RA	-0.294088	0.0432224	-3.00788
AGAP002099-RA	-0.294539	0.0294866	-2.43617
AGAP009817-RA	-0.295199	0.0147702	-1.34238
AGAP003889-RA	-0.295622	0.0313093	-2.52838
AGAP012845-RA	-0.295684	0.012875	-1.09554
AGAP001629-RA	-0.29588	0.0207245	-1.89795
AGAP005837-RA	-0.295928	0.0228017	-2.04615
AGAP000939-RA	-0.296338	0.0470702	-3.14398
AGAP010691-RA	-0.296595	0.0233451	-2.08201
AGAP002409-RA	-0.296618	0.0188892	-1.74558
AGAP000708-RB	-0.296762	0.0138696	-1.22963
AGAP004938-RA	-0.297181	0.0239878	-2.12685
AGAP005148-RA	-0.297195	0.0181349	-1.6708
AGAP002542-RA	-0.297211	0.0162562	-1.49659
AGAP005419-RA	-0.297787	0.0225898	-2.03326
AGAP003744-RA	-0.297838	0.0242072	-2.14323
AGAP012984-RA	-0.298613	0.0372738	-2.77586
AGAP007774-RA	-0.299517	0.0380087	-2.80819
AGAP004417-RA	-0.29962	0.0342998	-2.65918
AGAP005429-RA	-0.299867	0.0404961	-2.90771
AGAP012283-RA	-0.300009	0.0187809	-1.73452
AGAP004056-RA	-0.300202	0.0137711	-1.2166
AGAP011149-RA	-0.300332	0.0143603	-1.29556
AGAP010137-RA	-0.300963	0.0196645	-1.81461
AGAP012832-RA	-0.301802	0.045208	-3.07758
AGAP008584-RA	-0.30305	0.0294866	-2.43636
AGAP004318-RA	-0.303907	0.031596	-2.54026
AGAP004115-RA	-0.304509	0.0406796	-2.91602
AGAP005148-RB	-0.304614	0.0153988	-1.40602
AGAP010576-RA	-0.304783	0.0144118	-1.30514
AGAP003732-RA	-0.30504	0.0418508	-2.96298
AGAP000579-RA	-0.305213	0.0373132	-2.77826
AGAP008475-RA	-0.305325	0.0355749	-2.71015
AGAP004227-RA	-0.305759	0.0455178	-3.09036
AGAP008249-RA	-0.305951	0.0196645	-1.81384
AGAP001151-RA	-0.305966	0.0161377	-1.48035
AGAP004750-RA	-0.305969	0.033723	-2.63484
AGAP010679-RA	-0.306222	0.0277944	-2.34823
AGAP001989-RA	-0.30662	0.0178801	-1.64675
AGAP004755-RA	-0.307036	0.0481029	-3.17688
AGAP012110-RA	-0.307455	0.0408358	-2.92255
AGAP002652-RA	-0.307725	0.0211126	-1.92241
AGAP009904-RA	-0.307762	0.0120402	-0.961694
AGAP008892-RA	-0.307814	0.041668	-2.95707
AGAP007246-RA	-0.308016	0.043431	-3.01523
AGAP013283-RA	-0.308225	0.0383763	-2.82189
AGAP002068-RA	-0.308277	0.0212299	-1.92937
AGAP009583-RC	-0.308453	0.0355034	-2.70732
AGAP007245-RA	-0.309104	0.0321524	-2.5692
AGAP005641-RA	-0.309442	0.0271242	-2.31273
AGAP000994-RA	-0.30994	0.017997	-1.65842
AGAP003580-RA	-0.310112	0.0362368	-2.7357
AGAP002823-RA	-0.310393	0.0238925	-2.12018
AGAP006047-RA	-0.310692	0.0406796	-2.91623
AGAP006129-RA	-0.311289	0.0382739	-2.81838
AGAP001417-RA	-0.3121	0.0178034	-1.6401
AGAP008953-RA	-0.312111	0.0121925	-0.98708
AGAP001529-RA	-0.313017	0.0461315	-3.11271
AGAP004321-RA	-0.313123	0.0183003	-1.68653
AGAP010815-RA	-0.314172	0.0348036	-2.68232
AGAP002778-RA	-0.314633	0.0289738	-2.40949
AGAP007405-RA	-0.314674	0.0136487	-1.20268
AGAP009190-RA	-0.315169	0.011224	-0.829251
AGAP005462-RA	-0.315519	0.0122302	-0.993967
AGAP001878-RA	-0.315648	0.0138283	-1.2232
AGAP004190-RA	-0.315702	0.0154638	-1.41156
AGAP008617-RA	-0.316474	0.0259827	-2.25094
AGAP002902-RA	-0.316519	0.0294229	-2.43258
AGAP009377-RA	-0.316884	0.024161	-2.13975
AGAP007853-RA	-0.31706	0.0123242	-1.01037
AGAP008063-RA	-0.317452	0.0114922	-0.888682
AGAP011408-RA	-0.317511	0.0389744	-2.8433
AGAP003531-RA	-0.31797	0.0402807	-2.898
AGAP003597-RA	-0.318092	0.0389636	-2.84104
AGAP009569-RA	-0.318237	0.0334856	-2.62416
AGAP004029-RA	-0.318569	0.0192078	-1.77349
AGAP001874-RC	-0.319328	0.0124216	-1.02598
AGAP004515-RA	-0.319391	0.022041	-1.99071
AGAP005945-RB	-0.319897	0.0247975	-2.18068
AGAP004639-RA	-0.321169	0.0115213	-0.892624
AGAP010145-RA	-0.321848	0.0310352	-2.51468
AGAP001797-RI	-0.32221	0.0444274	-3.04926
AGAP002652-RB	-0.322216	0.0167646	-1.54473
AGAP009381-RA	-0.32229	0.0249953	-2.19194
AGAP007402-RA	-0.322462	0.0132096	-1.14181
AGAP001573-RA	-0.322895	0.0275638	-2.33744
AGAP004981-RA	-0.322971	0.0339735	-2.64586
AGAP009416-RA	-0.324525	0.0438836	-3.03029
AGAP000573-RB	-0.325095	0.0124262	-1.03065
AGAP003987-RA	-0.32526	0.0140124	-1.25395
AGAP007855-RA	-0.325353	0.0329377	-2.602
AGAP010257-RA	-0.32572	0.0135835	-1.19645
AGAP008495-RA	-0.326246	0.0244453	-2.15896
AGAP000995-RA	-0.327659	0.0125515	-1.05288
AGAP012856-RA	-0.328095	0.0134463	-1.17908
AGAP004959-RB	-0.329117	0.04515	-3.07491
AGAP000604-RA	-0.33013	0.0223168	-2.01444
AGAP000220-RA	-0.330162	0.0181818	-1.6745
AGAP005986-RA	-0.330408	0.0104766	-0.712165
AGAP000911-RA	-0.330482	0.0397622	-2.87577
AGAP008165-RA	-0.330948	0.0232881	-2.07695
AGAP004959-RA	-0.331558	0.0196167	-1.80854
AGAP004580-RA	-0.332004	0.0362368	-2.73622
AGAP006533-RA	-0.332036	0.0346416	-2.6739
AGAP007244-RA	-0.332205	0.0116632	-0.910816
AGAP012613-RA	-0.332351	0.0104229	-0.69665
AGAP005362-RA	-0.332529	0.0182162	-1.67849
AGAP006201-RA	-0.332851	0.0405471	-2.91063
AGAP000685-RA	-0.332864	0.0201301	-1.8508
AGAP003934-RA	-0.333025	0.0157221	-1.4336
AGAP003808-RA	-0.333137	0.0108888	-0.770547
AGAP009222-RA	-0.333459	0.0179648	-1.65369
AGAP005752-RA	-0.334755	0.0273051	-2.32357
AGAP004151-RA	-0.334762	0.0247796	-2.17912
AGAP002534-RA	-0.334866	0.0239848	-2.12596
AGAP010172-RA	-0.335091	0.0214943	-1.95132
AGAP012544-RA	-0.335117	0.0116389	-0.907188
AGAP001038-RA	-0.335256	0.0228985	-2.05396
AGAP013468-RA	-0.335431	0.0183797	-1.69702
AGAP003155-RA	-0.335451	0.0125245	-1.04482
AGAP011137-RA	-0.335653	0.00915523	-0.457132
AGAP000708-RA	-0.335919	0.00871969	-0.365087
AGAP012814-RA	-0.336414	0.0255314	-2.22365
AGAP001635-RA	-0.336498	0.0100996	-0.638872
AGAP004516-RA	-0.336548	0.0453301	-3.08349
AGAP004191-RA	-0.337031	0.0183003	-1.68788
AGAP009605-RA	-0.337166	0.027093	-2.30991
AGAP005063-RA	-0.338178	0.0261242	-2.25913
AGAP001473-RA	-0.338588	0.0175117	-1.61072
AGAP001076-RA	-0.338845	0.0254311	-2.21476
AGAP008912-RA	-0.339004	0.00961212	-0.550695
AGAP002375-RA	-0.339106	0.00718787	-0.024636
AGAP007881-RA	-0.33915	0.0311791	-2.52126
AGAP009740-RA	-0.339592	0.0220384	-1.99016
AGAP012599-RA	-0.339832	0.0369401	-2.76218
AGAP000496-RA	-0.339989	0.0291079	-2.41776
AGAP010046-RA	-0.340675	0.018413	-1.6996
AGAP004952-RA	-0.340969	0.0151924	-1.38539
AGAP008879-RC	-0.340992	0.0146966	-1.33546
AGAP009738-RA	-0.341299	0.0257517	-2.23786
AGAP001797-RB	-0.342431	0.0201706	-1.8542
AGAP008951-RA	-0.342692	0.010304	-0.672314
AGAP002532-RA	-0.343085	0.0417155	-2.95891
AGAP012000-RA	-0.343461	0.0496924	-3.22503
AGAP002301-RA	-0.343577	0.0108168	-0.760834
AGAP004965-RA	-0.343703	0.0258969	-2.24547
AGAP009271-RA	-0.34432	0.00682373	0.0793656
AGAP004786-RA	-0.34465	0.0448869	-3.0648
AGAP012360-RA	-0.344854	0.024021	-2.12954
AGAP000977-RA	-0.344889	0.0212462	-1.93317
AGAP009834-RA	-0.345419	0.0130085	-1.11363
AGAP001697-RA	-0.345423	0.0390136	-2.84658
AGAP001360-RA	-0.345724	0.0442481	-3.0431
AGAP010404-PC	-0.346009	0.0311849	-2.52224
AGAP007586-RA	-0.346034	0.0188998	-1.74672
AGAP008931-RA	-0.34647	0.0437551	-3.02593
AGAP002913-RA	-0.346835	0.0467703	-3.13391
AGAP007699-RB	-0.347037	0.0173393	-1.59716
AGAP004747-RA	-0.347708	0.0162504	-1.4952
AGAP011821-RA	-0.34773	0.024161	-2.13919
AGAP007595-RA	-0.347755	0.045145	-3.07395
AGAP012788-RA	-0.347848	0.0225104	-2.02742
AGAP013376-RA	-0.348018	0.0255689	-2.226
AGAP008498-RA	-0.348671	0.0156744	-1.42862
AGAP004725-RA	-0.34878	0.0238406	-2.11544
AGAP005461-RA	-0.349282	0.00699858	0.0346245
AGAP007950-RA	-0.350617	0.0181006	-1.66813
AGAP005423-RA	-0.352155	0.0123014	-1.00604
AGAP001166-RA	-0.352196	0.0329097	-2.60074
AGAP004640-RB	-0.352488	0.0442002	-3.0403
[truncated: 1,403 more rows]
