# Supplementary material for: The transcription factor Maf-S regulates metabolic resistance to insecticides in the malaria vector Anopheles gambiae
Source: BMC Genomics. 2017 Aug 30;18:669. doi: 10.1186/s12864-017-4086-7 (PMC5577768; doi:10.1186/s12864-017-4086-7)
Supplement: Supplementary file 9 — Significant GO terms for significantly up- and down-regulated transcripts. Significant GO terms for transcript lists significantly up- (bold) or down- (italic) regulated after Maf-S knockdown. GO terms, Benjamini adjusted p-values and transcript membership shown as calculated by DAVID [66]. (XLSX 10 kb) [file 12864_2017_4086_MOESM9_ESM.xlsx]

## Sheet: Sheet1
Table S4: Significant GO terms for significantly up- and down-regulated transcripts. Significant GO terms for transcript lists significantly up- (green) or down- (blue) regulated after Maf-S knockdown. GO terms, Benjamini adjusted p-values and transcript membership shown as calculated by DAVID [49].
GO Term	Adjusted p-value	Transcript List
Ion transport	0.0047	Up
Generation of precursor metabolites and energy	0.0082	Up
ATP metabolic process	0.03	Up
ATP biosynthetic process	0.03	Up
Purine nucleoside triphosphate metabolic process	0.048	Up
Ribonucleoside triphosphate biosynthetic process	0.048	Up
Purine ribonucleoside triphosphate metabolic process	0.048	Up
Purine nucleoside triphosphate biosynthetic process	0.048	Up
Ribonucleoside triphosphate metabolic process	0.048	Up
Purine ribonucleoside triphosphate biosynthetic process	0.048	Up
Nucleoside triphosphate biosynthetic process	0.048	Up
Transmembrane transport	0.045	Up
Nucleoside triphosphate metabolic process	0.041	Up
Calcium ion binding	0.0004	Up
Inorganic cation transmembrane transporter activity	0.015	Up
Gated channel activity	0.016	Up
Hydrogen ion transmembrane transporter activity	0.026	Up
Ligand-gated ion channel activity	0.026	Up
Monovalent inorganic cation transmembrane transporter activity	0.026	Up
Ligand-gated channel activity	0.026	Up
Substrate specific channel activity	0.032	Up
Ion channel activity	0.032	Up
Passive transmembrane transporter activity	0.031	Up
Channel activity	0.031	Up
Membrane-enclosed lumen	0.0015	Down
Cytosol	0.002	Down
Chromosome	0.0055	Down
Ribonucleoprotein complex	0.0069	Down
Intracellular organelle lumen	0.007	Down
Organelle lumen	0.007	Down
Nuclear lumen	0.0072	Down
Intracellular	0.01	Down
Non-membrane-bounded organelle	0.01	Down
Nucleoplasm	0.011	Down
Chromosomal part	0.011	Down
Nucleoplasm part	0.035	Down
RNA binding	0.048	Down
