# Supplementary material for: The transcription factor Maf-S regulates metabolic resistance to insecticides in the malaria vector Anopheles gambiae
Source: BMC Genomics. 2017 Aug 30;18:669. doi: 10.1186/s12864-017-4086-7 (PMC5577768; doi:10.1186/s12864-017-4086-7)
Supplement: Supplementary file 10 — Detoxification transcripts significantly differentially expressed in Maf-S microrarray. 64 transcripts belonging to Phase I, II or III detoxification family members (glutathione transferases, cytochrome P450s, UGTs and ABCs) that show significant differential expression after knockdown of Maf-S. In addition to fold change from the Maf-S knockdown arrays data from previously published experiments comparing gene expression between Tiassalé and a susceptible population, N’Gousso to indicate which of the genes regulated by Maf-S are differentially expressed in the Tiassalé populations and thus candidates for conferring resistance [20]. (XLSX 12 kb) [file 12864_2017_4086_MOESM10_ESM.xlsx]

## Sheet: Sheet1
Table S5: Detoxification transcripts significantly differentially expressed in Maf-S microrarray.
		Maf-S knockdown vs GFP knockdown	Tiassale resistant strain versus Ngusso susceptible strain*
Systematic ID	Gene Name	Log2 Fold Change	Log2 Fold Change
AGAP004383-RA	GSTD10	3.42	n.s
AGAP002090-RA	COE '16738'	1.95	n.s
AGAP013490-RA	CYP4H24	1.88	0.188032
AGAP000506-RA	ABCG2	1.85	1.35846
AGAP000088-RA	CYP4H19	1.82	0.1916
AGAP003066-RA	CYP304B1	1.67	0.455256
AGAP006227-RA	COEAE1F	1.65	1.17318
AGAP006726-RA	COEAE5G	1.64	1.47691
AGAP008436-RA	ABCC11	1.61	0.480054
AGAP012291-RA	CYP9J3	1.61	n.s
AGAP008214-RA	CYP6M4	1.59	0.728774
AGAP006775-RA	UGT308D1	1.59	0.647648
AGAP006723-RA	COEAE2G	1.57	n.s.
AGAP002418-RA	CYP4D16	1.57	1.79679
AGAP005660-RA	CYP305A4	1.51	0.756271
AGAP006727-RA	COEAE6G	1.51	1.65774
AGAP010961-RA	CYP6AK1	1.51	0.714326
AGAP008022-RA	CYP12F1	1.49	0.644536
AGAP008401-RA	UGT301E2	1.46	1.34553
AGAP003608-RA	CYP4AA1	1.43	0.72081
AGAP000818-RA	CYP9K1	1.43	2.59214
AGAP008018-RA	CYP12F4	1.42	1.31693
AGAP008437-RA	ABCC8	1.42	2.04855
AGAP009799-RA	ABCC13	1.42	0.752229
AGAP002071-RA	ABCD1	1.36	2.69109
AGAP005657-RA	CYP305A3	1.34	0.798559
AGAP013128-RA	CYP6AA2	1.32	2.32368
AGAP003257-RA	GSTU2	1.29	n.s
AGAP002894-RA	CYP6Z4	1.29	n.s
AGAP006228-RA	COEAE2F	1.24	1.71523
AGAP008217-RA	CYP6Z3	0.86	9.90165
AGAP002898-RC	GSTZ1	0.84	1.18003
AGAP002429-RA	CYP314A1	0.84	2.59093
AGAP005837-RA	COEJHE5E	0.81	1.49773
AGAP006047-RA	CYP4J9	0.81	1.6425
AGAP009190-RA	GSTE8	0.8	n.s.
AGAP005752-RA	UGT308A2	0.79	1.73519
AGAP001076-RA	CYP4G16	0.79	2.59347
AGAP010404-PC	GSTS1_1	0.79	0.865311
AGAP008207-RA	CYP6Y2	0.78	1.2446
AGAP004172-RA	GSTD9	0.78	n.s
AGAP002417-RA	CYP4AR1	0.78	2.24377
AGAP000877-RA	CYP4G17	0.75	1.64529
AGAP009192-RA	GSTE5	0.75	1.49646
AGAP008208-RA	CYP6Y1	0.75	n.s.
AGAP009191-RA	GSTE6	0.72	0.903076
AGAP008358-RA	CYP4H17	0.69	3.7605
AGAP002416-RA	CYP4K2	0.68	1.58502
AGAP009463-RA	ABC-G	0.68	2.69564
AGAP005372-RA	COEBE3C	0.67	0.832156
AGAP012294-RA	CYP9L2	0.67	1.3756
AGAP001333-RA	ABCG4	0.66	1.18997
AGAP005750-RA	UGT308B2	0.66	3.34388
AGAP008404-RA	UGT301C1	0.65	n.s.
AGAP008218-RA	CYP6Z2	0.64	9.57827
AGAP005749-RA	GSTO1	0.64	1.66139
AGAP005992-RA	CYP302A1	0.64	1.20872
AGAP003067-RA	CYP304C1	0.63	0.880308
AGAP009246-RA	CYP4C27	0.6	1.64137
AGAP011507-RA	COE13O	0.56	2.57664
AGAP007374-RA	UGT49A3	0.51	2.9618
AGAP002867-RA	CYP6P4	0.44	12.5312
AGAP008212-RA	CYP6M2	0.41	10.2576
AGAP004164-RA	GSTD1_6	0.35	n.s
