# Supplementary material for: The transcription factor Maf-S regulates metabolic resistance to insecticides in the malaria vector Anopheles gambiae
Source: BMC Genomics. 2017 Aug 30;18:669. doi: 10.1186/s12864-017-4086-7 (PMC5577768; doi:10.1186/s12864-017-4086-7)
Supplement: Supplementary file 11 — Primer Tables. RNAi primers used in the synthesis of dsRNA, each with a T7 promoter region (shown in lower case) and sequences of primers used in all qPCR validation. (XLSX 11 kb) [file 12864_2017_4086_MOESM11_ESM.xlsx]

## Sheet: RNAi Primers
RNAi Transcript	Forward Sequence	Reverse Sequence	Length - RA	Length -RB
Maf-S (1) (AGAP01405)	taatacgactcactatagggAGGTGTGTGCTGTGCAAGAT	aatacgactcactatagggCGCAACGCCTCGTATTTGTT	400	383
Maf-S (2) (AGAP01405)	taatacgactcactatagggACGATGAGCTGGTGTCGATT	aatacgactcactatagggAGTGAAACATTCGGCACGGT	372	372
GFP	taatacgactcactatagggAGAACGTAAACGGCCACAAGTTC	taatacgactcactatagggAGACTTGTACAGCTCGTCCATGCC	238	238
qPCR primers
Transcript I.D	Forward Sequence	Reverse Sequence	Start	End	Length
CYP6M2 (AGAP008212)	TACGATGACAACAAGGGCAAG	GCGATCGTGGAAGTACTGG	238	366	128
GSTD3 (AGAP004382)	CCGCACATTAAGGGATGGGT	CGCTTTGGTAGCTTCCTCCA	616	705	89
CYP4H17 (AGAP008358)	TACTGACCAGTGCCTTGCTG	GTGCCATTCATTTCCATGTCCT	1052	1178	126
ABCA3 (AGAP007504)	CACGGACATCGTTGGTGGTA	TCGGTGGGATCTTCCTCCAT	1482	1577	95
S7 (AGAP010592)	AGAACCAGCAGACCACCATC	GCTGCAAACTTCGGCTATTC	547	695	148
EF (AGAP005128)	GGCAAGAGGCATAACGATCAATGCG	GTCCATCTGCGACGCTCCGG	439	568	129
Jheh1 (AGAP008684)	TCGAACAGTTCTACATCCAGGG	GATGAACACCCAGTACGTTGCT	816	908	92
Jheh2 (AGAP008685)	GGACAGTGTTATGGGCATCCA	CCCGAGTGGGAAGTAGTAAGGA	741	876	135
GSTD1 (AGAP004164)	GAAGCTCACCGACCTGATGAAG	TCCACCAGATAGCACATGATCG	238	375	137
Gnmt (AGAP002198)	CCTCCGACAAGATGCTCAAGTA	TTGCTTCCTCGATAACCCAGTT	385	474	89
Maf-S (AGAP010405)	GCGTTCGTCATTGGTTCTGG	CACCTGCTCGGCACTTTCTA			115 -RA, 176 -RB
Maf-S-RA (AGAP010405-RA)	CTAGAAAGTGCCGAGCAGG	ATAGATTTCGGGCGCATCATT	255	366	111
Maf-S-RB (AGAP010405-RB)	GCACTATCTGGTTTGTGCCC	CCTGCTCGGCACTTTCTAG	226	354	128
Additional File 6: Primer tables for RNAi and qPCR.
